# Supplementary material for: High expression of oxidative phosphorylation genes predicts improved survival in squamous cell carcinomas of the head and neck and lung
Source: Sci Rep. 2020 Apr 14;10:6380. doi: 10.1038/s41598-020-63448-z (PMC7156383; doi:10.1038/s41598-020-63448-z)
Supplement: Supplementary file 2 — Supplementary tables. [file 41598_2020_63448_MOESM2_ESM.xlsx]

## Sheet: TS1-OC met mut
Supplemental Table 1- Metabolic genes chosen for study and their mutation prevalence in OCSCC
Gene	Category	Missense	Truncating	In-frame	% missense	% truncating	% in-frame	% total
PDK4	glycolysis	6	0	0	1.91083	0	0	1.91083
HK3	glycolysis	5	0	0	1.59236	0	0	1.59236
PFKL	glycolysis	4	1	0	1.27389	0.318471	0	1.59236
PDHA2	glycolysis	4	0	0	1.27389	0	0	1.27389
ENO3	glycolysis	2	1	0	0.636943	0.318471	0	0.955414
PFKM	glycolysis	2	1	0	0.636943	0.318471	0	0.955414
PGK2	glycolysis	1	2	0	0.318471	0.636943	0	0.955414
GPD2	glycolysis	3	0	0	0.955414	0	0	0.955414
PDHX	glycolysis	3	0	0	0.955414	0	0	0.955414
PDK3	glycolysis	3	0	0	0.955414	0	0	0.955414
PFKFB2	glycolysis	3	0	0	0.955414	0	0	0.955414
PFKP	glycolysis	3	0	0	0.955414	0	0	0.955414
TPI1	glycolysis	3	0	0	0.955414	0	0	0.955414
G6PD	glycolysis	2	0	0	0.636943	0	0	0.636943
GCK	glycolysis	2	0	0	0.636943	0	0	0.636943
PDHA1	glycolysis	2	0	0	0.636943	0	0	0.636943
PGAM2	glycolysis	2	0	0	0.636943	0	0	0.636943
ENO1	glycolysis	1	0	0	0.318471	0	0	0.318471
GAPDH	glycolysis	1	0	0	0.318471	0	0	0.318471
GPD1	glycolysis	0	1	0	0	0.318471	0	0.318471
HK1	glycolysis	1	0	0	0.318471	0	0	0.318471
LDHC	glycolysis	1	0	0	0.318471	0	0	0.318471
PDHB	glycolysis	1	0	0	0.318471	0	0	0.318471
PDK2	glycolysis	1	0	0	0.318471	0	0	0.318471
PFKFB1	glycolysis	0	1	0	0	0.318471	0	0.318471
PFKFB3	glycolysis	1	0	0	0.318471	0	0	0.318471
PFKFB4	glycolysis	0	1	0	0	0.318471	0	0.318471
PGAM1	glycolysis	1	0	0	0.318471	0	0	0.318471
PGAM4	glycolysis	1	0	0	0.318471	0	0	0.318471
PGK1	glycolysis	0	1	0	0	0.318471	0	0.318471
PKLR	glycolysis	1	0	0	0.318471	0	0	0.318471
COX11	mitochondrial	1	2	0	0.318471	0.636943	0	0.955414
NDUFS5	mitochondrial	1	1	1	0.318471	0.318471	0.318471	0.955414
COX15	mitochondrial	3	0	0	0.955414	0	0	0.955414
FOXRED2	mitochondrial	3	0	0	0.955414	0	0	0.955414
COX19	mitochondrial	2	0	0	0.636943	0	0	0.636943
CYC1	mitochondrial	2	0	0	0.636943	0	0	0.636943
MTHFR	mitochondrial	2	0	0	0.636943	0	0	0.636943
NDUFA5	mitochondrial	1	1	0	0.318471	0.318471	0	0.636943
NDUFS3	mitochondrial	2	0	0	0.636943	0	0	0.636943
NDUFV1	mitochondrial	2	0	0	0.636943	0	0	0.636943
SCO1	mitochondrial	2	0	0	0.636943	0	0	0.636943
UQCRFS1	mitochondrial	1	1	0	0.318471	0.318471	0	0.636943
ATPAF2	mitochondrial	1	0	0	0.318471	0	0	0.318471
COX7B2	mitochondrial	1	0	0	0.318471	0	0	0.318471
COX8A	mitochondrial	1	0	0	0.318471	0	0	0.318471
NDUFA1	mitochondrial	1	0	0	0.318471	0	0	0.318471
NDUFA12	mitochondrial	1	0	0	0.318471	0	0	0.318471
NDUFA13	mitochondrial	1	0	0	0.318471	0	0	0.318471
NDUFA7	mitochondrial	0	1	0	0	0.318471	0	0.318471
NDUFA9	mitochondrial	1	0	0	0.318471	0	0	0.318471
NDUFAF1	mitochondrial	1	0	0	0.318471	0	0	0.318471
NDUFAF2	mitochondrial	1	0	0	0.318471	0	0	0.318471
NDUFAF3	mitochondrial	1	0	0	0.318471	0	0	0.318471
NDUFB10	mitochondrial	1	0	0	0.318471	0	0	0.318471
NDUFB2	mitochondrial	1	0	0	0.318471	0	0	0.318471
NDUFB4	mitochondrial	1	0	0	0.318471	0	0	0.318471
NDUFB6	mitochondrial	1	0	0	0.318471	0	0	0.318471
NDUFB9	mitochondrial	1	0	0	0.318471	0	0	0.318471
NDUFS2	mitochondrial	1	0	0	0.318471	0	0	0.318471
NDUFS7	mitochondrial	0	0	1	0	0	0.318471	0.318471
NDUFV3	mitochondrial	1	0	0	0.318471	0	0	0.318471
SDHAF2	mitochondrial	1	0	0	0.318471	0	0	0.318471
UQCRC2	mitochondrial	1	0	0	0.318471	0	0	0.318471
TKTL2	PPP	5	0	0	1.59236	0	0	1.59236
TKTL1	PPP	3	1	0	0.955414	0.318471	0	1.27389
G6PD	PPP	2	0	0	0.636943	0	0	0.636943
PGD	PPP	1	1	0	0.318471	0.318471	0	0.636943
TKT	PPP	2	0	0	0.636943	0	0	0.636943
TALDO1	PPP	1	0	0	0.318471	0	0	0.318471
PKM	glycolysis	0	0	0	0	0	0	0
PDP2	glycolysis	0	0	0	0	0	0	0
ENO2	glycolysis	0	0	0	0	0	0	0
LDHB	glycolysis	0	0	0	0	0	0	0
COX4I2	mitochondrial	0	0	0	0	0	0	0
FOXRED1	mitochondrial	0	0	0	0	0	0	0
NDUFS6	mitochondrial	0	0	0	0	0	0	0
COX10	mitochondrial	0	0	0	0	0	0	0
NDUFAB1	mitochondrial	0	0	0	0	0	0	0
NDUFB5	mitochondrial	0	0	0	0	0	0	0
NDUFB7	mitochondrial	0	0	0	0	0	0	0
UQCC1	mitochondrial	0	0	0	0	0	0	0
ATPAF1	mitochondrial	0	0	0	0	0	0	0
NDUFA2	mitochondrial	0	0	0	0	0	0	0
NDUFAF4	mitochondrial	0	0	0	0	0	0	0
NDUFB8	mitochondrial	0	0	0	0	0	0	0
COX18	mitochondrial	0	0	0	0	0	0	0
COX4I1	mitochondrial	0	0	0	0	0	0	0
COX6A1	mitochondrial	0	0	0	0	0	0	0
EMC8	mitochondrial	0	0	0	0	0	0	0
NDUFA4L2	mitochondrial	0	0	0	0	0	0	0
NDUFA8	mitochondrial	0	0	0	0	0	0	0
NDUFC2	mitochondrial	0	0	0	0	0	0	0
NDUFS4	mitochondrial	0	0	0	0	0	0	0
NDUFS8	mitochondrial	0	0	0	0	0	0	0
NDUFV2	mitochondrial	0	0	0	0	0	0	0
UQCRB	mitochondrial	0	0	0	0	0	0	0
UQCRQ	mitochondrial	0	0	0	0	0	0	0

## Sheet: TS2-LUSC met mut
Supplemental Table 2- Metabolic genes chosen for study and their mutation prevalence in LUSC
Gene	Category	Missense	Truncating	In-frame	% missense	% truncating	% in-frame	% total
PGK2	glycolysis	15	2	0	3.2538	0.433839	0	3.68764
PDHA2	glycolysis	12	1	0	2.60304	0.21692	0	2.81996
HK3	glycolysis	11	0	0	2.38612	0	0	2.38612
PFKFB1	glycolysis	8	1	0	1.73536	0.21692	0	1.95228
PDK4	glycolysis	8	0	0	1.73536	0	0	1.73536
PFKL	glycolysis	8	0	0	1.73536	0	0	1.73536
PKLR	glycolysis	5	3	0	1.0846	0.650759	0	1.73536
GCK	glycolysis	7	0	0	1.51844	0	0	1.51844
GPD2	glycolysis	6	1	0	1.30152	0.21692	0	1.51844
HK1	glycolysis	7	0	0	1.51844	0	0	1.51844
PFKP	glycolysis	6	1	0	1.30152	0.21692	0	1.51844
G6PD	glycolysis	6	0	0	1.30152	0	0	1.30152
LDHC	glycolysis	5	0	0	1.0846	0	0	1.0846
PDK2	glycolysis	3	2	0	0.650759	0.433839	0	1.0846
PFKFB3	glycolysis	5	0	0	1.0846	0	0	1.0846
PKM	glycolysis	5	0	0	1.0846	0	0	1.0846
GAPDH	glycolysis	3	0	1	0.650759	0	0.21692	0.867679
PDHA1	glycolysis	4	0	0	0.867679	0	0	0.867679
PDK3	glycolysis	4	0	0	0.867679	0	0	0.867679
PDP2	glycolysis	4	0	0	0.867679	0	0	0.867679
PFKM	glycolysis	3	1	0	0.650759	0.21692	0	0.867679
PGAM2	glycolysis	4	0	0	0.867679	0	0	0.867679
PGAM4	glycolysis	3	1	0	0.650759	0.21692	0	0.867679
TPI1	glycolysis	4	0	0	0.867679	0	0	0.867679
ENO2	glycolysis	3	0	0	0.650759	0	0	0.650759
GPD1	glycolysis	3	0	0	0.650759	0	0	0.650759
ENO3	glycolysis	2	0	0	0.433839	0	0	0.433839
LDHB	glycolysis	2	0	0	0.433839	0	0	0.433839
PFKFB2	glycolysis	1	1	0	0.21692	0.21692	0	0.433839
PFKFB4	glycolysis	2	0	0	0.433839	0	0	0.433839
PGK1	glycolysis	2	0	0	0.433839	0	0	0.433839
ENO1	glycolysis	1	0	0	0.21692	0	0	0.21692
PDHX	glycolysis	1	0	0	0.21692	0	0	0.21692
NDUFA13	mitochondrial	7	0	0	1.51844	0	0	1.51844
NDUFV1	mitochondrial	6	1	0	1.30152	0.21692	0	1.51844
UQCRFS1	mitochondrial	6	0	0	1.30152	0	0	1.30152
COX7B2	mitochondrial	3	1	1	0.650759	0.21692	0.21692	1.0846
CYC1	mitochondrial	4	1	0	0.867679	0.21692	0	1.0846
FOXRED2	mitochondrial	5	0	0	1.0846	0	0	1.0846
COX4I2	mitochondrial	2	1	1	0.433839	0.21692	0.21692	0.867679
FOXRED1	mitochondrial	3	1	0	0.650759	0.21692	0	0.867679
NDUFS6	mitochondrial	4	0	0	0.867679	0	0	0.867679
UQCRC2	mitochondrial	3	1	0	0.650759	0.21692	0	0.867679
COX10	mitochondrial	3	0	0	0.650759	0	0	0.650759
MTHFR	mitochondrial	3	0	0	0.650759	0	0	0.650759
NDUFA9	mitochondrial	3	0	0	0.650759	0	0	0.650759
NDUFAB1	mitochondrial	3	0	0	0.650759	0	0	0.650759
NDUFAF1	mitochondrial	3	0	0	0.650759	0	0	0.650759
NDUFB5	mitochondrial	3	0	0	0.650759	0	0	0.650759
NDUFB7	mitochondrial	2	1	0	0.433839	0.21692	0	0.650759
NDUFS7	mitochondrial	3	0	0	0.650759	0	0	0.650759
UQCC1	mitochondrial	3	0	0	0.650759	0	0	0.650759
ATPAF1	mitochondrial	1	1	0	0.21692	0.21692	0	0.433839
COX19	mitochondrial	2	0	0	0.433839	0	0	0.433839
NDUFA2	mitochondrial	1	1	0	0.21692	0.21692	0	0.433839
NDUFAF2	mitochondrial	2	0	0	0.433839	0	0	0.433839
NDUFAF4	mitochondrial	2	0	0	0.433839	0	0	0.433839
NDUFB8	mitochondrial	2	0	0	0.433839	0	0	0.433839
SDHAF2	mitochondrial	2	0	0	0.433839	0	0	0.433839
COX11	mitochondrial	1	0	0	0.21692	0	0	0.21692
COX15	mitochondrial	1	0	0	0.21692	0	0	0.21692
COX18	mitochondrial	0	1	0	0	0.21692	0	0.21692
COX4I1	mitochondrial	1	0	0	0.21692	0	0	0.21692
COX6A1	mitochondrial	1	0	0	0.21692	0	0	0.21692
EMC8	mitochondrial	1	0	0	0.21692	0	0	0.21692
NDUFA1	mitochondrial	1	0	0	0.21692	0	0	0.21692
NDUFA12	mitochondrial	1	0	0	0.21692	0	0	0.21692
NDUFA4L2	mitochondrial	1	0	0	0.21692	0	0	0.21692
NDUFA5	mitochondrial	0	1	0	0	0.21692	0	0.21692
NDUFA7	mitochondrial	1	0	0	0.21692	0	0	0.21692
NDUFA8	mitochondrial	1	0	0	0.21692	0	0	0.21692
NDUFAF3	mitochondrial	1	0	0	0.21692	0	0	0.21692
NDUFB6	mitochondrial	1	0	0	0.21692	0	0	0.21692
NDUFB9	mitochondrial	1	0	0	0.21692	0	0	0.21692
NDUFC2	mitochondrial	1	0	0	0.21692	0	0	0.21692
NDUFS4	mitochondrial	1	0	0	0.21692	0	0	0.21692
NDUFS8	mitochondrial	1	0	0	0.21692	0	0	0.21692
NDUFV2	mitochondrial	1	0	0	0.21692	0	0	0.21692
NDUFV3	mitochondrial	1	0	0	0.21692	0	0	0.21692
UQCRB	mitochondrial	1	0	0	0.21692	0	0	0.21692
UQCRQ	mitochondrial	0	1	0	0	0.21692	0	0.21692
TKTL2	PPP	29	0	1	6.29067	0	0.21692	6.50759
G6PD	PPP	6	0	0	1.30152	0	0	1.30152
TKTL1	PPP	5	1	0	1.0846	0.21692	0	1.30152
TALDO1	PPP	3	0	1	0.650759	0	0.21692	0.867679
PGD	PPP	3	0	0	0.650759	0	0	0.650759
TKT	PPP	0	2	0	0	0.433839	0	0.433839
PDHB	glycolysis	0	0	0	0	0	0	0
PGAM1	glycolysis	0	0	0	0	0	0	0
NDUFS5	mitochondrial	0	0	0	0	0	0	0
NDUFS3	mitochondrial	0	0	0	0	0	0	0
SCO1	mitochondrial	0	0	0	0	0	0	0
ATPAF2	mitochondrial	0	0	0	0	0	0	0
COX8A	mitochondrial	0	0	0	0	0	0	0
NDUFB10	mitochondrial	0	0	0	0	0	0	0
NDUFB2	mitochondrial	0	0	0	0	0	0	0
NDUFB4	mitochondrial	0	0	0	0	0	0	0
NDUFS2	mitochondrial	0	0	0	0	0	0	0

## Sheet: TS3-118 OxPhos_glyc GO
Supplementary Table 3-Oxidative Phosphorylation -Glycolysis (OXPHOG) gene list from combined GO pathway searches
Gene	Chromosomal Locus	Go Pathway Term	ETC complex	Function
ENO1	1p36.23	Glycolysis	N/A	Glycolysis enzyme
ENO2	12p13.31	Glycolysis	N/A	Glycolysis enzyme
ENO3	17p13.2	Glycolysis	N/A	Glycolysis enzyme
ENTPD5	14q24.3	Glycolysis Pos Reg	N/A	Glycolysis regulator
GAPDHS	19q13.12	Glycolysis	N/A	Glycolysis enzyme
GAPDH	12p13.31	Glycolysis	N/A	Glycolysis enzyme
GCK	7p13	Glycolysis	N/A	Glycolysis enzyme
GPD1	12q13.12	Glycolysis Pos Reg	N/A	Glycolysis regulator
GPI	19q13.11	Glycolysis	N/A	Glycolysis enzyme
HIF1A	14q23.2	Glycolysis Pos Reg	N/A	Glycolysis regulator
HK1	10q22.1	Glycolysis	N/A	Glycolysis enzyme
HK2	2p12	Glycolysis	N/A	Glycolysis enzyme
HK3	5q35.2	Glycolysis	N/A	Glycolysis enzyme
HTR2A	13q14.2	Glycolysis Pos Reg	N/A	Glycolysis regulator
IGF1	12q23.2	Glycolysis Pos Reg	N/A	Glycolysis regulator
INSR	19p13.2	Glycolysis Pos Reg	N/A	Glycolysis regulator
MYC	8q24.21	Glycolysis Pos Reg	N/A	Glycolysis regulator
P2RX7	12q24.31	Glycolysis Pos Reg	N/A	Glycolysis regulator
PFKFB1	Xp11.21	Glycolysis	N/A	Glycolysis regulator
PFKFB2	1q32.1	Glycolysis	N/A	Glycolysis regulator
PFKFB3	10p15.1	Glycolysis	N/A	Glycolysis regulator
PFKFB4	3p21.31	Glycolysis	N/A	Glycolysis regulator
PFKL	21q22.3	Glycolysis	N/A	Glycolysis enzyme
PFKM	12q13.11	Glycolysis	N/A	Glycolysis enzyme
PFKP	10p15.2	Glycolysis	N/A	Glycolysis enzyme
PGAM1	10q24.1	Glycolysis	N/A	Glycolysis enzyme
PGAM2	7p13	Glycolysis	N/A	Glycolysis enzyme
PGK1	Xq21.1	Glycolysis	N/A	Glycolysis enzyme
PKLR	1q22	Glycolysis	N/A	Glycolysis enzyme
PPP2R5D	6p21.1	Glycolysis	N/A	Glycolysis regulator
PRKAA1	5p13.1	Glycolysis Pos Reg	N/A	Glycolysis regulator
PRKAA2	1p32.2	Glycolysis Pos Reg	N/A	Glycolysis regulator
TPI1	12p13.31	Glycolysis	N/A	Glycolysis enzyme
INS	11p15.5	Glycolysis Pos Reg	N/A	Glycolysis regulator
ALDOA	16p11.2	Glycolysis	N/A	Glycolysis enzyme
ALDOB	9q31.1	Glycolysis	N/A	Glycolysis enzyme
ALDOC	17q11.2	Glycolysis	N/A	Glycolysis enzyme
ARNT	1q21.3	Glycolysis Pos Reg	N/A	Glycolysis regulator
NDUFA10	2q37.3	Oxidative Phosphorylation	1	OxPhos accessory
NDUFA1	Xq24	Oxidative Phosphorylation	1	OxPhos accessory
NDUFA2	5q31.3	Oxidative Phosphorylation	1	OxPhos accessory
NDUFA3	19q13.42	Oxidative Phosphorylation	1	OxPhos accessory
NDUFA4	7p21.3	Oxidative Phosphorylation	1	OxPhos accessory
NDUFA5	7q31.32	Oxidative Phosphorylation	1	OxPhos accessory
NDUFA6	22q13.2	Oxidative Phosphorylation	1	OxPhos accessory
NDUFA7	19p13.2	Oxidative Phosphorylation	1	OxPhos accessory
NDUFA8	9q33.2	Oxidative Phosphorylation	1	OxPhos accessory
NDUFA9	12p13.3	Oxidative Phosphorylation	1	OxPhos accessory
NDUFAB1	16p12.2	Oxidative Phosphorylation	1	OxPhos accessory
NDUFB10	16p13.3	Oxidative Phosphorylation	1	OxPhos accessory
NDUFB1	14q31.3	Oxidative Phosphorylation	1	OxPhos accessory
NDUFB2	7q34	Oxidative Phosphorylation	1	OxPhos accessory
NDUFB3	2q33.1	Oxidative Phosphorylation	1	OxPhos accessory
NDUFB4	3q13.33	Oxidative Phosphorylation	1	OxPhos accessory
NDUFB5	3q26.33	Oxidative Phosphorylation	1	OxPhos accessory
NDUFB6	9p21.1	Oxidative Phosphorylation	1	OxPhos accessory
NDUFB7	19p13.12	Oxidative Phosphorylation	1	OxPhos accessory
NDUFB8	10q24.31	Oxidative Phosphorylation	1	OxPhos accessory
NDUFB9	8q24.13	Oxidative Phosphorylation	1	OxPhos accessory
NDUFC1	4q31.1	Oxidative Phosphorylation	1	OxPhos accessory
NDUFC2	11q14.1	Oxidative Phosphorylation	1	OxPhos accessory
NDUFS4	5q11.2	Oxidative Phosphorylation	1	OxPhos accessory
NDUFS5	1p34.3	Oxidative Phosphorylation	1	OxPhos accessory
NDUFS6	5p15.33	Oxidative Phosphorylation	1	OxPhos accessory
NDUFV3	21q22.3	Oxidative Phosphorylation	1	OxPhos accessory
NDUFAF1	15q15.1	Oxidative Phosphorylation	1	OxPhos other
NDUFS1	2q33.3	Oxidative Phosphorylation	1	OxPhos core
NDUFS2	1q23.3	Oxidative Phosphorylation	1	OxPhos core
NDUFS3	11p11.2	Oxidative Phosphorylation	1	OxPhos core
NDUFS7	19p13.3	Oxidative Phosphorylation	1	OxPhos core
NDUFS8	11q13.2	Oxidative Phosphorylation	1	OxPhos core
NDUFV1	11q13.2	Oxidative Phosphorylation	1	OxPhos core
NDUFV2	18p11.22	Oxidative Phosphorylation	1	OxPhos core
SDHC	1q23.3	Oxidative Phosphorylation	2	OxPhos core
UQCR10	22q12.2	Oxidative Phosphorylation	3	OxPhos core
UQCRB	8q22.1	Oxidative Phosphorylation	3	OxPhos core
UQCRC1	3p21.31	Oxidative Phosphorylation	3	OxPhos core
UQCRC2	16p12.2	Oxidative Phosphorylation	3	OxPhos core
UQCRH	1p33	Oxidative Phosphorylation	3	OxPhos core
COX10	17p12	Oxidative Phosphorylation	4	OxPhos other
COX15	10q24.2	Oxidative Phosphorylation	4	OxPhos other
COX4I1	16q24.1	Oxidative Phosphorylation	4	OxPhos core
COX4I2	20q11.21	Oxidative Phosphorylation	4	OxPhos core
COX5A	15q24.2	Oxidative Phosphorylation	4	OxPhos core
COX8A	11q13.1	Oxidative Phosphorylation	4	OxPhos core
COX8C	14q32.12	Oxidative Phosphorylation	4	OxPhos core
ATP5C1	10p14	Oxidative Phosphorylation	N/A	OxPhos other
ATP5D	19p13.3	Oxidative Phosphorylation	N/A	OxPhos other
ATP7A	Xq21.1	Oxidative Phosphorylation	N/A	OxPhos other
C1orf177 (LEXM)	1p32.3	Oxidative Phosphorylation	N/A	OxPhos other
CHCHD10	22q11.23	Oxidative Phosphorylation	N/A	OxPhos other
COQ7	16p12.3	Oxidative Phosphorylation	N/A	OxPhos other
COQ9	16q21	Oxidative Phosphorylation	N/A	OxPhos other
CYCS	7p15.3	Oxidative Phosphorylation	N/A	OxPhos other
DLD	7q31.1	Oxidative Phosphorylation	N/A	OxPhos other
DNAJC15	13q14.11	Oxidative Phosphorylation	N/A	OxPhos other
FXN	9q21.11	Oxidative Phosphorylation	N/A	OxPhos other
GADD45GIP1	19p13.13	Oxidative Phosphorylation	N/A	OxPhos other
GBAS	7p11.2	Oxidative Phosphorylation	N/A	OxPhos other
MECP2	Xq28	Oxidative Phosphorylation	N/A	OxPhos other
MLXIPL	7q11.23	Oxidative Phosphorylation	N/A	OxPhos other
MSH2	2p21-p16.3	Oxidative Phosphorylation	N/A	OxPhos other
MYOG	1q32.1	Oxidative Phosphorylation	N/A	OxPhos other
PARK7	1p36.23	Oxidative Phosphorylation	N/A	OxPhos other
PINK1	1p36.12	Oxidative Phosphorylation	N/A	OxPhos other
PMPCB	7q22.1	Oxidative Phosphorylation	N/A	OxPhos other
PPIF	10q22.3	Oxidative Phosphorylation	N/A	OxPhos other
SDHAF2	11q12.2	Oxidative Phosphorylation	N/A	OxPhos other
SLC25A23	19p13.3	Oxidative Phosphorylation	N/A	OxPhos other
SLC25A33	1p36.22	Oxidative Phosphorylation	N/A	OxPhos other
SNCA	4q22.1	Oxidative Phosphorylation	N/A	OxPhos other
SURF1	9q34.2	Oxidative Phosphorylation	N/A	OxPhos other
TAZ	Xq28	Oxidative Phosphorylation	N/A	OxPhos other
UQCRHL	1p36.21	Oxidative Phosphorylation	N/A	OxPhos other
VCP	9p13.3	Oxidative Phosphorylation	N/A	OxPhos other
ACTN3	11q13.2	Oxidative Phosphorylation	N/A	OxPhos other
AK2	1p35.1	Oxidative Phosphorylation	N/A	OxPhos other
APOC3	11q23.3	Oxidative Phosphorylation	N/A	OxPhos other

## Sheet: TS4-ssGSEA lists 
	Supplementary Table 4- ssGSEA lists
	Hallmark Hypoxia genes	Muscle specific genes	OXPHOG 32 genes	aDC	B-cells	CD56 dim	CD8 Tcells	Cytotoxic cells	Dendritic	Eosinophils	iDC	Macrophages	Mast cells	Neutrophils	T cells	Tfh	Tgd	Th1	Treg
	ADM	ACTA1	ATP5D	EBI3	BLK	GZMB	CD8A	APOL3	CCL13	ABHD2	CARD9	APOE	CEACAM8	MGAM	CD2	CHI3L2	CD160	BST2	FOXP3
	ADORA2B	ACTN2	CHCHD10	IDO1	CCR9	IL21R	CD8B	CTSW	CCL17	ACACB	VASH1	CHI3L1	GATA2	SLC22A4	CD3E	KCNK5	TARP	CD70
	AK4	PYGM	GADD45GIP1	LAMP3	CD19	KIR2DL3	FLT3LG	GNLY	CCL22	CAT	CSF1R	CHIT1	ELANE	MME	CD3D	ST8SIA1		CCL4
	AKAP12	MURC	PPIF	OAS3	CD72	KIR3DL1	GZMM	GZMA	CD209	CYSLTR2	MS4A6A	DNASE2B	TAL1	ALPL	CD3G	C18orf1		IFNG
	ALDOA	MYADML2	SDHAF2		CR2	KIR3DL2	KLF9	GZMH	HSD11B1	GALC	F13A1	MARCO	HPGD	BST1	CD96	TOX		CTLA4
	ALDOB	MYOD1	SURF1		FCRL2	KIR3DL3	PF4	KLRB1	NPR1	GPR44	CD1A	PTGDS	KIT	G0S2	SH2D1A	B3GAT1		LTA
	ALDOC	MYF6	UQCRHL		GNG7		PRF1	KLRD1		IL5RA	CD1B	SULT1C2	MLPH	TNFRSF10C	TRAT1	CXCR5		ZBTB32
	AMPD3	MYOG	NDUFA1		HLA-DOB		TSC22D3	KLRK1		KBTBD11	CD1C	CD163	VWA5A	CD93	CD6	TSHR
	ANGPTL4	MB	NDUFA2		HLA-DQA1		VAMP2	NKG7		SYNJ1	CD1E	CD68	MAOB	CRISPLD2	LCK	PDCD1
	ANKZF1	MYOM1	NDUFA3		KIAA0125		ZEB1	KLRF1			CLEC10A	CD84	MPO	DYSF	CD28	SIRPG
	ANXA2	MYOM2	NDUFA6		MEF2C							CLEC5A	ADCYAP1	PDE4B	GIMAP5	CXCL13
	ATF3	MYOM3	NDUFA7		MS4A1							COLEC12	CMA1	CEACAM3	ITM2A
	ATP7A	MYPN	NDUFA8		PNOC							CYBB	CTSG	FCGR3B	SKAP1
	B3GALT6	MYBPC2	NDUFA9		SPIB							FN1	CPA3	CXCR1
	B4GALNT2	MYBPC1	NDUFAB1		TCL1A							MS4A4A	MS4A2	CSF3R
	BCAN	MYH1	NDUFB1		TNFRSF17							MSR1	SIGLEC6	FCAR
	BCL2	MYH2	NDUFB10										HDC	FPR1
	BGN	MYH4	NDUFB2										TPSAB1	FPR2
	BHLHE40	MYH7	NDUFB7										TPSB2	LILRB2
	BNIP3L	MYL1	NDUFB8										HPGDS	SIGLEC5
	BRS3	MYL2	NDUFB9										SLC18A2
	BTG1	MYL3	NDUFC2
	CA12	MYLK2	NDUFS4
	CASP6	MYLPF	NDUFS5
	CAV1	MYO18B	COX4I1
	CCNG2	MYOT	COX5A
	CCRN4L	MYOZ1	COX8A
	CDKN1A	TTN	NDUFS3
	CDKN1B	TCAP	NDUFV2
	CDKN1C		UQCR10
	CHST2		UQCRC1
	CHST3		UQCRH
	CITED2
	COL5A1
	CP
	CSRP2
	CTGF
	CXCR4
	CXCR7
	CYR61
	DCN
	DDIT3
	DDIT4
	DPYSL4
	DTNA
	DUSP1
	EDN2
	EFNA1
	EFNA3
	EGFR
	ENO1
	ENO2
	ENO3
	ERO1L
	ERRFI1
	ETS1
	EXT1
	F3
	FAM162A
	FBP1
	FOS
	FOSL2
	FOXO3
	GAA
	GALK1
	GAPDH
	GAPDHS
	GBE1
	GCK
	GCNT2
	GLRX
	GPC1
	GPC3
	GPC4
	GPI
	GRHPR
	GYS1
	HAS1
	HDLBP
	HEXA
	HK1
	HK2
	HMOX1
	HOXB9
	HS3ST1
	HSPA5
	IDS
	IER3
	IGFBP1
	IGFBP3
	IL6
	ILVBL
	INHA
	IRS2
	ISG20
	JMJD6
	JUN
	KDELR3
	KDM3A
	KIF5A
	KLF6
	KLF7
	KLHL24
	LALBA
	LARGE
	LDHA
	LDHC
	LOX
	LXN
	MAFF
	MAP3K1
	MIF
	MT1E
	MT2A
	MXI1
	MYH9
	NAGK
	NCAN
	NDRG1
	NDST1
	NDST2
	NEDD4L
	NFIL3
	NR3C1
	P4HA1
	P4HA2
	PAM
	PCK1
	PDGFB
	PDK1
	PDK3
	PFKFB3
	PFKL
	PFKP
	PGAM2
	PGF
	PGK1
	PGM1
	PGM2
	PHKG1
	PIM1
	PKLR
	PKP1
	PLAC8
	PLAUR
	PLIN2
	PNRC1
	PPARGC1A
	PPFIA4
	PPP1R15A
	PPP1R3C
	PRDX5
	PRKCA
	PRKCDBP
	PTRF
	PYGM
	RBPJ
	RORA
	RRAGD
	S100A4
	SAP30
	SCARB1
	SDC2
	SDC3
	SDC4
	SELENBP1
	SERPINE1
	SIAH2
	SLC25A1
	SLC2A1
	SLC2A3
	SLC2A5
	SLC37A4
	SLC6A6
	SRPX
	STBD1
	STC1
	STC2
	SULT2B1
	TES
	TGFB3
	TGFBI
	TGM2
	TIPARP
	TKTL1
	TMEM45A
	TNFAIP3
	TPBG
	TPD52
	TPI1
	TPST2
	UGP2
	VEGFA
	VHL
	VLDLR
	WISP2
	WSB1
	XPNPEP1
	ZFP36
	ZNF292

## Sheet: TS5 vetting CTX immune genes
Supplemental Table 5 Cross correlation coefficient for expression of genes from the published list defining cytotoxic cells
Gene	Use in ssGSEA gene list (Geomean of cross-correlations ≥ 3)	Cell type	Geomean cross correlations	Clusters	APOL3	GNLY	CTSW	GZMA	GZMH	NKG7	KLRK1	KLRD1	KLRB1	DUSP2	SIGIRR	RUNX3	KLRF1	ZBTB16	RORA
APOL3	Yes	Cytotoxic cells	0.52256	1	1	0.672197	0.681403	0.681671	0.668367	0.719609	0.675831	0.635375	0.554573	0.0827505	0.164319	0.277471	0.268109	0.316099	-0.0328075
GNLY	Yes	Cytotoxic cells	0.426984	1	0.672197	1	0.599514	0.737864	0.588989	0.663903	0.569841	0.607145	0.410925	0.0253654	0.112774	0.273938	0.205112	0.102098	-0.175411
CTSW	Yes	Cytotoxic cells	0.632161	1	0.681403	0.599514	1	0.725763	0.759552	0.802296	0.779934	0.737789	0.69702	0.218445	0.330652	0.308358	0.407043	0.348646	0.0360499
GZMA	Yes	Cytotoxic cells	0.64271	1	0.681671	0.737864	0.725763	1	0.835781	0.881252	0.820852	0.794399	0.712024	0.16783	0.221846	0.318231	0.368944	0.124842	-0.0664346
GZMH	Yes	Cytotoxic cells	0.684699	1	0.668367	0.588989	0.759552	0.835781	1	0.944396	0.887695	0.827854	0.748005	0.280713	0.344515	0.322817	0.425779	0.269434	0.0388261
NKG7	Yes	Cytotoxic cells	0.710656	1	0.719609	0.663903	0.802296	0.881252	0.944396	1	0.907068	0.86425	0.779862	0.272808	0.362145	0.364964	0.43884	0.267382	0.00225606
KLRK1	Yes	Cytotoxic cells	0.703134	1	0.675831	0.569841	0.779934	0.820852	0.887695	0.907068	1	0.853962	0.8101	0.302997	0.367205	0.339401	0.499096	0.346133	0.143798
KLRD1	Yes	Cytotoxic cells	0.668696	1	0.635375	0.607145	0.737789	0.794399	0.827854	0.86425	0.853962	1	0.73654	0.239219	0.295766	0.286549	0.491131	0.322689	0.043144
KLRB1	Yes	Cytotoxic cells	0.632824	1	0.554573	0.410925	0.69702	0.712024	0.748005	0.779862	0.8101	0.73654	1	0.30756	0.405035	0.258643	0.538346	0.442803	0.205173
DUSP2	No	Cytotoxic cells	0.198807	2	0.0827505	0.0253654	0.218445	0.16783	0.280713	0.272808	0.302997	0.239219	0.30756	1	0.290256	0.242547	0.14596	0.114843	0.0012151
SIGIRR	No	Cytotoxic cells	0.27675	2	0.164319	0.112774	0.330652	0.221846	0.344515	0.362145	0.367205	0.295766	0.405035	0.290256	1	0.0575715	0.336846	0.297704	-0.0693499
RUNX3	No	Cytotoxic cells	0.271314	2	0.277471	0.273938	0.308358	0.318231	0.322817	0.364964	0.339401	0.286549	0.258643	0.242547	0.0575715	1	0.109373	0.0344559	0.0609184
KLRF1	Yes	Cytotoxic cells	0.387669	2	0.268109	0.205112	0.407043	0.368944	0.425779	0.43884	0.499096	0.491131	0.538346	0.14596	0.336846	0.109373	1	0.368499	0.170388
ZBTB16	No	Cytotoxic cells	0.247325	2	0.316099	0.102098	0.348646	0.124842	0.269434	0.267382	0.346133	0.322689	0.442803	0.114843	0.297704	0.0344559	0.368499	1	0.301128
RORA	No	Cytotoxic cells	0.0425707	2	0.1	0.1	0.0360499	0.1	0.0388261	0.00225606	0.143798	0.043144	0.205173	0.0012151	0.1	0.0609184	0.170388	0.301128	0.1
					this

## Sheet: TS6-OCSCC &normal OXPHOG
			Table 6. Gene expression values, clinical parameters, and clustering results for OCSCC tumor and normal samples
Patient Barcode	sample type	anatomic_neoplasm_subdivision	site	TP53 altered 1= uknown 2= no 3 = yes	Race (1= white; 2= asian; 3= black; 4 = unknown/other)	OCSC tumors only heatmap display order	OCSC tumors only OXPHOG 118 gene cluster	Overall Survival (Months)	Overall Survival Status; 0 = alive; 1 = deceased	OCSC tumors & normal heatmap display order	OCSC tumors & noromal OXPHOG 118 gene cluster	ATP5D	NDUFB10	NDUFS7	NDUFA3	NDUFA1	NDUFB2	NDUFS8	PARK7	COX8A	NDUFS3	NDUFA7	NDUFB9	NDUFV1	NDUFC2	COX4I1	NDUFB1	SDHAF2	NDUFA2	NDUFS6	GADD45GIP1	TAZ	UQCR10	NDUFB8	COX5A	NDUFB7	NDUFAB1	UQCRB	NDUFS5	NDUFA6	UQCRC1	NDUFV2	NDUFA8	SURF1	NDUFB6	NDUFA10	UQCRHL	UQCRH	NDUFC1
Tumor only gene order												1	2	3	4	5	6	7	8	9	10	11	12	13	14	15	16	17	18	19	20	21	22	23	24	25	26	27	28	29	30	31	32	33	34	35	36	37	38
gene cluster												1	1	1	1	1	1	1	1	1	1	1	1	1	1	1	1	1	1	1	1	1	1	1	1	1	1	1	1	1	1	1	1	1	1	1	1	1	1
gene function												5	4	3	4	4	4	3	5	3	3	4	4	3	4	3	4	5	4	4	5	5	3	4	3	4	4	3	4	4	3	3	4	5	4	4	5	3	4
Tumor and normal gene order												1	8	28	12	7	14	15	37	35	19	26	11	9	17	21	36	18	39	5	25	24	22	23	20	4	40	2	6	16	27	38	31	32	34	42	30	3	13
Tumor and normal gene cluster												1	1	1	1	1	1	1	1	1	1	1	1	1	1	1	1	1	1	1	1	1	1	1	1	1	1	1	1	1	1	1	1	1	1	1	1	1	1
TCGA-BA-7269	Primary tumor	oral tongue	OC	3	1	1	1	41.82	0	11	1	12.77	11.9301	11.6086	11.7514	12.3211	13.2069	13.1118	12.3024	12.4787	11.2668	10.5888	14.8847	13.549	14.2998	14.4754	11.9824	10.3859	11.4644	14.2338	12.4678	9.16472	13.1887	12.3514	11.8537	14.2024	11.8199	13.7102	13.8816	11.7186	13.2106	11.3141	10.9645	11.0183	10.8459	11.6938	11.2839	13.0962	11.5478
TCGA-BA-A6D8	Primary tumor	floor of mouth	OC	3	3	2	1	27.92	0	13	1	13.5149	11.9679	12.0656	11.056	12.1077	12.5745	13.0717	12.8618	13.3309	12.3559	11.1048	13.8834	13.136	12.6368	14.838	11.5407	11.1178	11.222	13.5005	12.8772	10.1712	12.2225	11.9794	12.4456	13.3364	12.2134	13.0429	13.0589	11.4493	13.1972	10.5694	11.6115	11.6899	9.73302	11.718	10.717	12.0405	9.89434
TCGA-CV-A45Q	Primary tumor	oral cavity	OC	3	1	3	1	169.25	1	2	1	13.9404	12.2773	12.0763	10.9631	11.5226	12.3504	12.3312	12.5784	12.9737	11.4114	10.318	13.5716	12.8351	11.3958	14.4312	11.439	10.3763	10.9026	12.5011	13.3125	9.81694	12.041	11.874	11.7708	12.7202	10.8737	12.331	13.4137	11.4096	13.5681	11.1484	10.9637	9.80585	10.1885	11.6037	10.2674	11.9736	10.2065
TCGA-D6-A6EN	Primary tumor	buccal mucosa	OC	2	1	4	1	22.57	0	14	1	12.8336	11.8058	11.7767	10.2163	11.3914	11.8118	12.4474	12.8395	13.0289	11.7392	10.6659	13.1084	12.8857	11.2363	14.1872	10.3681	10.1874	11.1205	11.95	12.236	9.69255	11.7123	10.9958	11.4536	12.3579	11.2471	12.8173	12.5949	10.6748	13.65	11.3884	11.3096	11.2585	10.5509	11.3504	10.757	12.1861	10.0803
TCGA-T2-A6WZ	Primary tumor	oral tongue	OC	3	1	5	1	15.9	1	7	1	12.3203	11.9068	11.9288	9.85482	11.571	11.6247	12.3335	13.1759	12.768	11.7155	10.4474	13.8587	12.5811	11.3269	14.1455	10.947	10.4075	10.4311	12.9283	12.9053	10.3268	12.0134	10.8892	11.1932	12.5448	10.353	12.4091	13.051	12.1441	12.6789	11.004	11.518	10.4497	10.1231	10.9778	10.9913	12.0301	9.80513
TCGA-MT-A7BN	Primary tumor	floor of mouth	OC	3	1	6	1	15.41	0	3	1	12.8773	13.853	12.6168	11.5629	12.1446	12.3112	12.6262	13.3556	13.3929	11.3919	10.8713	13.7913	12.816	12.1826	14.9682	11.1805	10.6347	11.2447	12.8769	12.569	10.1002	12.6355	11.7279	11.9641	12.5082	11.935	13.1599	13.6177	12.2338	13.7513	11.8012	11.1413	10.9325	10.5803	11.9114	11.7653	12.8658	11.3312
TCGA-UF-A7JS	Primary tumor	oral tongue	OC	3	1	7	1	22.34	1	15	1	14.1196	13.6533	12.9755	12.5535	12.7081	12.2789	13.9939	13.3196	13.4539	12.2513	11.5655	14.9419	14.3779	11.4361	15.1623	11.9285	9.98649	12.092	15.6718	14.0902	10.5837	13.0824	12.0509	12.6218	13.9172	12.0008	13.604	13.9258	11.9411	13.3337	11.9965	12.1077	11.3245	9.63431	12.3976	10.1922	12.0484	10.3359
TCGA-QK-A6IH	Primary tumor	alveolar ridge	OC	3	1	8	1	21.45	0	9	1	12.3064	11.518	11.6978	9.76227	11.6189	12.1232	12.5745	12.6467	12.77	11.341	10.2166	13.314	13.12	11.1502	13.9792	10.0536	10.8055	10.056	11.761	11.9685	9.58259	11.3704	10.8143	11.3434	12.0728	11.2418	12.6735	12.5681	10.8292	12.7184	10.0161	10.5569	10.9231	9.46518	11.4143	10.2993	11.5298	10.4511
TCGA-CV-A6JN	Primary tumor	oral cavity	OC	3	1	9	1	29.76	0	6	1	12.7757	11.8571	11.0468	10.0348	11.6536	12.1073	13.5981	12.7667	13.0134	11.7327	10.1728	13.5535	13.8852	12.5026	14.1386	10.5193	10.649	11.5729	12.1713	12.078	9.24872	11.8573	11.9794	11.4124	12.037	11.6198	13.1074	12.8964	10.9913	13.0628	11.4762	10.8022	10.6351	10.4639	11.4623	10.6915	11.9538	11.0119
TCGA-QK-A6II	Primary tumor	floor of mouth	OC	3	1	10	1	9.33	1	12	1	11.6921	12.0701	12.2663	9.79677	12.2411	11.4924	12.1616	12.0493	12.5333	11.1724	10.3041	12.8991	12.4034	11.0913	14.2503	9.98168	10.2337	10.3833	11.232	11.6027	10.638	10.9667	11.1302	11.5004	11.7794	11.5622	13.3499	12.3006	10.5389	13.5494	11.0563	10.845	10.8288	9.51333	10.4913	10.7474	12.0261	10.138
TCGA-D6-A6EM	Primary tumor	oral tongue	OC	3	1	11	1	7.62	0	1	1	12.6297	11.5974	11.7489	10.2157	12.363	11.6057	12.7604	12.7735	13.2562	12.1628	10.428	12.8133	13.0246	12.2711	13.9562	10.4118	10.6394	11.6578	12.3992	12.0279	10.7911	11.6111	11.9794	11.9586	12.372	11.647	12.5688	11.5008	10.8277	13.4861	11.9037	11.6252	11.3978	11.0731	10.9598	10.5884	11.76	10.6533
TCGA-QK-A6IJ	Primary tumor	floor of mouth	OC	3	1	12	1	12.71	0	16	1	12.7643	12.5782	11.6005	11.2276	11.8827	11.4348	12.8464	12.535	12.9384	11.8444	10.3544	12.8628	12.6324	12.663	14.445	10.8351	10.7336	11.2045	12.1759	12.4645	10.419	11.9048	11.9773	11.2541	12.4946	11.4285	12.4249	12.9146	10.7004	13.3625	11.4585	10.5779	10.902	9.8662	11.2441	10.447	11.74	10.5852
TCGA-CV-A6JU	Primary tumor	oral tongue	OC	3	1	13	1	3.61	0	8	1	12.5561	11.9341	11.6106	10.5455	11.6264	11.2667	12.1894	12.4577	12.7762	11.1524	10.3866	13.2556	12.771	12.2691	13.9494	10.1079	10.8022	10.5662	11.991	12.1359	9.7258	11.836	11.2771	11.7281	12.2873	11.6488	12.0398	13.0644	10.5284	13.0411	10.9877	9.75963	9.93308	9.30966	11.5828	10.7119	11.9169	10.7128
TCGA-CV-A6JT	Primary tumor	oral tongue	OC	3	1	14	1	27.99	0	10	1	12.2839	11.2127	11.2086	10.2764	11.0343	11.6533	11.5815	12.0523	12.1061	11.2156	9.77552	12.5979	11.9646	11.4247	13.6134	10.1545	10.643	10.7134	11.558	11.5533	9.16731	11.2848	11.4652	10.9822	11.9336	10.9172	12.406	11.9315	10.7176	12.5071	10.6639	10.3463	10.4107	9.67543	11.0765	9.80092	11.0953	10.4226
TCGA-HD-A6I0	Primary tumor	oral cavity	OC	2	1	15	1	6.9	0	17	1	13.7815	12.0059	12.0946	11.2066	12.0065	12.3915	12.4714	11.9256	13.2161	11.9565	11.0188	12.8827	13.0698	11.8232	14.5252	11.3122	10.899	11.3251	12.5489	13.0097	9.88373	12.1412	12.0833	12.1172	12.9039	11.5183	12.5243	13.0297	11.3871	13.9128	11.5118	12.0618	11.6848	11.5346	11.9276	10.9312	12.2242	10.6382
TCGA-CV-6436	Primary tumor	oral tongue	OC	3	1	16	1	62.39	0	19	1	13.3526	12.0058	11.7575	11.1793	12.2435	10.9866	12.3149	12.7801	13.0611	11.7496	11.1904	12.9099	11.139	10.8283	14.1157	11.0989	9.86247	11.3635	11.6371	12.6858	9.25684	12.2221	12.3421	11.5764	12.1851	10.4562	12.6345	13.4999	11.4545	13.3428	11.9431	11.6607	10.0367	10.6449	11.0127	10.5744	12.0273	11.0834
TCGA-CV-A6JE	Primary tumor	oral cavity	OC	3	1	17	1	35.32	0	18	1	13.1742	12.2806	11.3204	10.8388	12.3592	10.9911	12.2746	13.0267	11.9385	11.4296	10.2706	13.5101	12.2239	11.0623	14.1829	10.7725	10.5646	10.9653	12.7135	12.9675	10.7029	12.0714	11.1673	10.9008	12.7096	10.6878	12.5185	14.0349	11.1486	12.8245	11.3133	10.5937	10.8449	9.54764	10.8317	11.2932	12.5338	10.3055
TCGA-CV-5973	Primary tumor	oral tongue	OC	3	1	18	1	86.76	0	28	2	11.5187	11.6961	10.7347	10.6703	11.8646	10.649	12.4585	12.3304	13.1656	10.8236	10.4805	12.0999	11.4967	12.7375	13.5606	10.587	10.1082	10.5581	11.8787	11.7297	9.82891	11.1111	11.2515	11.1679	11.5138	9.88564	11.9449	13.5556	9.9441	12.2937	11.2056	10.1668	9.55012	9.034	10.3648	10.5956	11.9323	10.5839
TCGA-MT-A67A	Primary tumor	oral tongue	OC	2	1	19	1	30.03	0	27	2	11.8066	11.4596	11.1272	10.4529	11.9025	11.8336	11.2692	12.5302	12.3714	11.3853	10.4309	12.4005	11.6991	11.2556	13.8567	10.6222	9.65508	10.8115	10.8538	11.2401	9.53855	11.7273	11.6104	12.3437	11.3854	10.5139	12.2443	12.6661	11.4362	12.9256	11.4544	11.3821	10.4445	10.9489	11.0389	10.8099	12.1532	10.6451
TCGA-F7-A624	Primary tumor	buccal mucosa	OC	3	1	20	1	12.42	0	29	2	11.5751	12.0238	11.1126	10.5694	12.0275	11.9425	11.8209	13.0853	12.5961	11.4427	10.7731	12.6994	12.0765	10.8687	13.5378	10.8991	9.92734	10.6253	11.2228	11.7879	9.07112	11.5126	11.8888	11.7693	11.9516	11.1302	13.5144	12.787	11.229	12.4956	11.1867	11.1274	9.26228	10.8547	10.7051	11.4671	12.6755	10.7355
TCGA-UP-A6WW	Primary tumor	oral tongue	OC	2	1	21	2	17.02	0	30	2	10.8033	10.6726	10.6964	10.4142	11.66	11.4706	12.4936	12.9712	12.7553	11.5065	9.5045	11.9896	13.4997	11.062	13.0016	10.927	10.0263	11.1731	12.4473	10.4864	9.68639	11.49	10.845	11.9784	10.9257	10.2314	11.8767	12.0175	11.8049	13.7314	10.8539	10.7974	11.6747	10.045	11.6682	11.2675	12.0993	9.60994
TCGA-IQ-7631	Primary tumor	buccal mucosa	OC	2	1	22	2	38.5	0	56	2	12.0859	11.9749	11.224	11.2351	11.578	11.2417	12.4872	12.4373	12.5853	11.0073	10.2782	11.7621	12.2523	11.5409	14.0164	10.3656	9.30294	10.6133	10.7561	11.3605	9.28126	11.0431	11.3267	11.6136	11.9599	10.3843	12.2255	12.2716	11.1644	12.9101	10.6316	10.8779	10.539	8.97301	11.1184	10.1147	11.5693	9.56917
TCGA-BA-4074	Primary tumor	oral tongue	OC	3	1	23	2	15.18	1	22	2	10.7124	11.8154	10.027	9.81332	11.6346	11.3887	10.715	13.0674	11.9335	11.9372	10.6253	14.1961	11.5915	11.4242	13.8303	11.2116	10.2662	11.0447	12.4342	11.7028	8.23279	12.3154	11.2257	12.1458	11.7728	12.0058	11.7064	12.7274	12.5128	13.1325	10.9297	11.0934	10.6122	11.1293	11.2007	11.1498	12.5303	10.4841
TCGA-BA-4075	Primary tumor	oral tongue	OC	3	3	24	2	9.3	1	23	2	10.0368	10.882	10.0051	9.14309	10.4898	10.6861	11.1201	12.3569	11.9252	11.0845	10.0924	13.2011	11.4395	11.2869	13.3952	10.4544	10.486	10.6771	11.039	10.8019	8.94238	10.7038	11.4434	11.071	11.1191	10.584	11.612	11.8967	10.6576	13.1268	11.4431	10.3308	10.6272	10.8999	10.591	10.1736	11.6691	9.60394
TCGA-BB-8601	Primary tumor	floor of mouth	OC	3	3	25	2	20.5	0	24	2	11.9739	10.6755	11.061	7.75345	11.0011	11.7515	10.9179	11.5894	12.9705	11.4754	9.99358	13.2388	11.6053	11.3196	13.3273	10.4795	9.9881	9.8767	11.7024	11.1632	8.81559	11.5033	11.2418	11.9667	11.9195	10.5588	12.2116	11.4888	11.661	12.7466	10.9549	10.859	9.59685	10.0198	11.4218	10.3706	11.5135	9.48573
TCGA-IQ-A61G	Primary tumor	floor of mouth	OC	3	1	26	2	11.83	0	21	2	10.8115	10.7823	10.6044	10.1258	10.8296	11.4582	11.7356	12.0845	12.9648	11.6837	9.85192	12.9494	12.4661	11.1476	13.4948	10.5455	10.3925	10.5314	10.6902	10.7532	9.96608	10.9843	10.9097	11.6129	10.7387	11.2402	12.8724	12.2704	10.7778	12.7487	11.1252	10.717	10.3463	10.124	11.1342	10.7224	11.8897	10.675
TCGA-CQ-6225	Primary tumor	oral tongue	OC	3	1	27	2	13.24	1	25	2	10.6312	10.9488	10.3695	10.0932	11.346	10.8135	11.2057	11.338	12.2824	11.1612	9.52684	12.7906	11.9324	11.4225	13.777	10.0298	9.69623	9.7746	10.9732	10.0367	9.57652	11.7123	11.163	11.8205	10.2584	10.6768	12.322	11.476	11.222	12.1286	10.9934	10.8448	10.1979	9.83935	10.7693	9.93716	11.1681	10.9732
TCGA-CV-6948	Primary tumor	floor of mouth	OC	3	1	28	2	42.35	1	26	2	11.7219	11.4099	11.252	9.58789	11.3027	10.6485	11.3985	11.2866	12.0774	10.375	9.01185	13.2421	12.2969	11.2886	13.7037	10.1459	9.72037	10.1342	10.8161	10.1923	9.45377	11.539	10.3182	11.0313	10.7614	10.6241	13.4505	11.7848	11.1672	12.2391	9.78127	11.0875	10.2447	9.56819	11.8139	11.2598	12.3183	10.7755
TCGA-CQ-6222	Primary tumor	oral tongue	OC	3	1	29	2	66.23	0	51	2	11.1268	11.1758	10.9365	9.966	10.7606	11.0301	10.9157	11.8221	12.2085	10.7968	9.60354	12.3176	11.8781	11.0139	12.8562	9.63122	9.51906	9.94552	10.7638	9.99585	9.0485	10.9989	11.1372	11.4301	10.8389	10.2623	11.9003	11.2058	10.507	12.5648	10.3017	10.2028	10.1113	10.1458	10.777	9.82464	10.9955	9.67822
TCGA-CV-5971	Primary tumor	oral tongue	OC	2	1	30	2	23.03	0	54	2	10.3918	10.5826	10.1274	9.74616	10.5094	10.9003	10.3368	12.0622	11.5159	10.3846	9.50286	12.1562	11.6531	10.9622	12.2638	9.61675	9.38934	10.0135	10.411	9.84465	8.44331	10.8057	10.7208	10.9364	10.3364	10.2031	11.484	10.6389	10.2128	12.1226	10.6757	9.72168	9.751	9.57158	10.3816	9.02239	10.3059	9.8677
TCGA-KU-A6H8	Primary tumor	oral tongue	OC	3	1	31	2	10.74	1	35	2	11.3922	11.652	11.3624	10.2061	11.7529	11.631	11.0654	12.3324	12.3335	11.0771	10.256	12.6827	12.4909	11.3044	13.2015	10.5513	9.49992	10.5718	10.9164	10.4229	9.09886	11.7341	11.4657	11.9876	11.209	10.9088	12.5008	11.7872	11.0936	13.0844	11.1642	10.6665	9.90248	9.99264	11.6896	10.6843	11.3594	10.7078
TCGA-BA-A6DB	Primary tumor	oral tongue	OC	3	1	32	2	7.1	0	61	2	10.6345	10.7713	10.1918	9.34552	11.0696	11.1835	10.6439	12.1041	11.7893	10.8445	9.64483	12.0027	11.4934	11.1436	12.9143	10.2201	9.82812	9.8427	10.868	10.695	8.99378	11.1698	11.0962	11.1318	10.9426	10.4289	12.0427	11.8024	10.7434	11.9188	10.645	10.107	9.83543	10.0054	10.9702	9.89608	11.159	9.80969
TCGA-CV-A45T	Primary tumor	oral tongue	OC	2	1	33	2	159.53	1	60	2	10.5573	10.6592	10.0559	9.1041	10.6592	10.8901	10.6309	11.7473	11.7555	10.5751	9.20217	12.0357	11.5734	11.1922	12.7746	9.37289	9.98565	9.97374	10.7333	10.375	9.60008	10.5346	10.7005	10.8026	10.5601	10.061	11.6869	11.5417	10.1226	12.2876	10.569	9.95321	9.64689	9.88382	10.9453	10.0624	11.3662	9.39406
TCGA-DQ-5630	Primary tumor	oral tongue	OC	3	1	34	2	33.84	0	58	2	9.94555	10.7545	10.0423	9.61174	10.5403	10.6345	10.6711	12.0124	11.3614	10.4764	9.6398	12.2242	10.957	11.214	12.4545	9.50422	9.97543	10.3684	11.0169	10.1018	8.52524	10.7501	10.7248	10.6393	10.7651	10.078	10.2181	11.6923	10.5279	11.8277	10.5534	10.0004	9.65872	9.30936	10.4358	9.27195	10.7731	9.50683
TCGA-CQ-5333	Primary tumor	oral tongue	OC	2	1	35	2	11.2	1	98	3	11.1806	11.2765	10.7739	9.99057	10.6533	11.0288	11.5433	12.2753	12.2594	11.2381	9.95368	11.6848	11.9521	11.5875	13.0197	9.62319	10.1175	10.5634	10.8501	10.8357	9.30116	11.1264	11.369	11.1354	10.9498	10.1039	11.3148	11.8965	10.7254	12.9212	10.6043	10.3941	10.2436	9.67591	10.8079	9.04973	10.3856	9.6476
TCGA-CQ-A4CA	Primary tumor	oral tongue	OC	2	4	36	2	[Not Available]	0	99	3	10.413	11.3514	10.3543	9.39419	10.6564	10.2693	10.6714	11.9778	11.711	10.6653	9.36162	11.7847	11.5114	11.802	13.0481	9.23497	9.70066	10.0892	11.8659	10.3886	9.23353	11.7219	10.5644	10.5961	10.5296	10.4891	11.3212	12.1927	10.1393	12.4385	10.884	10.6835	9.25922	10.0082	10.6111	10.0274	11.19	10.586
TCGA-CV-6441	Primary tumor	oral tongue	OC	2	1	37	2	9.59	1	57	2	10.9046	10.3526	10.6554	9.54466	10.7558	9.52607	10.8228	12.0774	12.2344	10.7698	9.47235	11.9583	11.8696	10.9601	12.5872	9.77539	8.95688	10.4722	12.1392	9.81352	9.37938	10.8043	11.3195	11.1426	10.8577	9.65922	11.7774	11.7681	10.6875	12.2697	11.1583	9.35373	10.9582	9.66154	11.6379	10.7187	11.9412	9.44383
TCGA-CV-6937	Primary tumor	oral cavity	OC	3	1	38	2	20.5	1	120	3	10.2797	11.3219	10.1905	10.0916	10.5656	10.2902	11.0314	12.4368	11.2874	10.8708	9.04364	12.8176	10.9131	10.6132	13.3221	9.47288	9.31703	10.8328	11.5288	9.722	8.37212	10.6793	11.3179	10.3071	10.8097	10.5905	11.9235	12.3109	10.1303	12.2296	9.73623	9.85735	8.91675	9.19078	11.1437	10.2437	11.4305	9.76
TCGA-CQ-6228	Primary tumor	floor of mouth	OC	3	1	39	2	14.98	1	121	3	10.2784	10.7129	10.2264	9.12465	10.6361	11.4163	10.5363	11.8177	11.7472	10.7132	9.43934	12.4587	11.278	9.88507	13.1974	9.70049	9.52397	9.79656	10.4823	10.2077	8.18077	10.7638	9.7286	11.8263	10.6209	10.4078	12.3708	10.13	10.5736	11.7971	10.274	10.6426	8.40051	9.10691	12.0264	10.1513	11.4586	9.00718
TCGA-CQ-A4C9	Primary tumor	floor of mouth	OC	3	4	40	2	23.23	0	71	2	10.2532	10.484	10.2136	8.70473	9.91135	10.6919	10.1681	10.6528	11.9656	10.6905	8.9251	12.7189	11.5091	10.6361	12.7709	8.89739	9.4615	9.2106	10.2088	9.52928	9.20055	10.473	10.7903	11.1388	9.97314	10.1015	11.3191	11.1319	10.5443	11.871	10.8684	9.84519	9.22306	9.78428	10.9354	9.66788	10.9583	9.15186
TCGA-CV-7263	Primary tumor	oral cavity	OC	3	3	41	2	18.4	1	70	2	10.8832	10.5027	10.7519	9.03846	10.8798	10.5456	9.74233	11.56	11.8005	10.5674	9.27278	12.2501	11.5155	10.6887	13.1071	9.52184	9.29291	9.25692	10.1399	9.82915	8.56118	10.7377	10.5732	10.8989	10.7281	10.3193	12.2803	11.9117	10.893	12.0331	9.8734	10.3218	9.76225	10.5824	11.5546	10.6476	11.7829	9.82147
TCGA-IQ-A61H	Primary tumor	oral tongue	OC	3	1	42	2	37.39	0	69	2	9.57626	9.99532	9.64799	8.62472	11.2002	10.4181	10.0639	11.5748	11.5473	10.7656	9.26543	11.4038	11.0873	10.3747	12.4853	9.71704	9.7426	9.03517	10.1434	9.66183	7.98749	10.705	10.5417	10.8914	10.4065	10.2684	11.6932	11.6761	10.4181	11.6266	9.62106	10.3049	9.03103	9.98536	10.1254	10.8267	11.9752	8.92932
TCGA-CQ-A4CI	Primary tumor	buccal mucosa	OC	2	1	43	2	31.21	0	66	2	11.4443	9.93101	11.2726	8.24363	10.682	10.6585	10.582	11.1467	12.0608	10.1794	9.91127	12.932	11.9678	11.8074	13.0981	9.4204	9.54215	9.22999	11.5044	10.4497	9.21032	10.5395	10.218	11.397	10.7853	10.7663	11.5533	11.1398	10.7264	12.0911	10.3708	10.3675	9.63281	10.3377	10.2793	9.55943	10.7264	9.46389
TCGA-QK-A8Z7	Primary tumor	floor of mouth	OC	3	3	44	2	12.88	0	67	2	9.79216	10.6363	8.984	8.37959	10.8911	10.7041	10.075	10.9159	11.5935	10.5933	10.2474	12.1995	11.2974	11.5173	13.0487	9.65625	9.17578	8.94646	10.5419	10.651	9.36294	10.5831	10.7312	12.0112	11.0478	10.3711	11.1204	11.7931	10.7369	11.8207	9.28675	10.0271	9.50881	9.29688	10.8749	10.8376	11.6876	8.97578
TCGA-CV-7254	Primary tumor	oral cavity	OC	3	1	45	2	47.93	1	68	2	10.348	10.7219	9.88265	9.29383	12.1022	11.5786	10.4469	11.8161	11.9603	10.9828	8.75852	12.1566	11.503	10.8644	13.2033	9.79757	9.43007	9.94982	10.1272	10.1285	8.2938	10.9447	10.6846	12.1116	10.9998	10.4599	12.0879	10.6552	10.9833	12.0488	9.9535	9.7484	9.04466	10.4992	10.7084	9.66823	10.9076	9.95129
TCGA-UF-A71E	Primary tumor	floor of mouth	OC	3	1	46	2	49.41	1	64	2	10.4975	11.2194	10.5474	9.02246	11.4396	10.5149	10.3006	11.3511	11.813	10.2934	9.51276	12.4787	11.1067	10.4926	12.4299	9.23144	9.21414	9.28731	10.4062	10.7272	9.53558	10.5922	10.912	11.0857	11.0899	11.0612	11.8984	10.9262	10.3642	12.0102	10.5519	10.596	10.5394	9.16995	10.6913	9.80697	10.6601	10.0322
TCGA-UF-A71A	Primary tumor	floor of mouth	OC	3	1	47	2	2.83	1	65	2	10.011	10.7341	9.58526	10.3715	11.2265	11.9218	10.5067	11.4891	11.4526	10.2019	8.5999	11.8155	11.2782	10.7386	12.4415	10.0904	9.05167	9.80563	11.6711	12.4674	9.77218	11.6074	11.0506	11.1187	11.8105	10.2704	11.8059	11.4884	11.4178	11.9496	10.6296	10.0821	9.84393	9.69823	10.5817	9.98643	10.8181	9.32472
TCGA-QK-A6VB	Primary tumor	floor of mouth	OC	3	1	48	2	21.06	0	63	2	10.5072	10.945	10.0207	8.82807	10.636	10.6694	10.0305	11.5763	11.2021	10.958	9.36023	12.5046	11.1481	10.7677	12.7779	9.5112	10.3573	9.08417	10.6226	10.1046	8.71161	10.3981	9.96364	10.9921	10.5476	10.2015	11.6045	11.1019	10.2348	11.9916	9.76157	9.43069	8.79683	8.99016	11.3094	10.849	11.4495	8.94076
TCGA-UF-A719	Primary tumor	floor of mouth	OC	3	4	49	2	54.63	0	62	2	9.65516	10.0719	9.28253	7.46249	11.2074	10.7773	10.011	10.7639	11.8919	10.4075	8.45839	11.9617	11.4544	10.8557	12.0939	9.47777	9.67265	8.64599	10.071	9.5016	8.66753	10.7201	8.96964	11.0628	9.65758	10.106	10.9932	11.4282	10.7981	12.0301	10.9996	9.30209	8.94105	9.0308	11.3841	10.2113	11.1307	8.75762
TCGA-CV-6433	Primary tumor	oral tongue	OC	2	1	50	2	21.06	0	95	3	11.0211	11.1313	10.3926	9.53809	10.394	10.3187	10.1398	12.3942	12.3913	11.2364	9.94045	11.7424	11.2698	9.69768	12.895	9.69981	9.19964	10.3024	10.4674	10.1219	9.57502	10.7121	10.8184	11.0474	10.6975	10.0046	11.7959	11.6699	10.9577	12.7394	10.806	10.7701	10.6397	10.1913	9.45368	9.71115	10.9839	9.81532
TCGA-P3-A6T6	Primary tumor	alveolar ridge	OC	2	1	51	2	12.98	1	97	3	11.1387	11.2252	10.8483	9.91391	10.6897	10.8855	11.1183	12.1622	12.0832	10.9667	10.075	12.9005	12.0929	11.5407	13.1089	9.35083	9.50423	9.67627	11.8226	10.6989	10.6904	11.0645	10.9622	12.4422	11.3755	10.5596	11.2965	11.7271	11.0716	12.9246	10.4225	10.185	10.1242	10.3862	10.4268	10.2881	11.2677	10.1019
TCGA-CX-A4AQ	Primary tumor	floor of mouth	OC	3	1	52	2	51.08	0	96	3	11.4884	11.136	10.8151	9.56687	10.6204	10.9039	11.4696	12.5896	12.4228	11.1359	10.0994	12.2763	12.1404	10.8667	12.8058	9.04603	9.99451	10.57	10.932	10.7883	9.73894	10.919	10.9837	10.7381	11.3494	10.2115	11.8092	11.586	10.8935	12.0602	10.6321	10.6018	10.2938	9.38413	10.8564	9.47302	10.99	9.57794
TCGA-BB-4224	Primary tumor	oral tongue	OC	3	1	53	2	9.13	0	81	3	10.4403	10.8038	10.2088	9.29173	10.8063	10.8685	10.7652	12.1289	11.2628	11.6464	10.1997	12.6634	10.6935	10.8254	13.1765	10.8692	9.54804	9.89549	10.551	10.9188	9.89826	10.5302	11.2189	10.743	11.0339	9.99145	12.19	11.4627	10.5449	12.1775	10.977	10.885	10.5378	9.74727	10.741	9.93923	11.2083	10.5364
TCGA-P3-A5QF	Primary tumor	alveolar ridge	OC	2	1	54	2	10.84	1	82	3	10.2489	10.4666	9.96791	8.94361	10.0245	10.7418	9.61167	11.7044	11.9185	10.686	9.8	12.1058	10.517	10.4163	12.7291	9.62707	10.1453	9.39102	10.6372	10.2188	8.99988	11.5622	10.8314	11.2277	10.4962	10.5452	11.4689	11.3851	11.7274	12.8536	10.2539	10.1375	9.4614	9.7501	10.938	10.1249	11.417	10.0011
TCGA-HL-7533	Primary tumor	oral cavity	OC	2	1	55	2	34.72	0	117	3	9.3879	10.1187	10.2226	9.19149	10.1846	9.70012	10.7271	11.7984	11.1552	10.4056	10.2471	11.8204	11.1331	9.99715	12.897	9.55289	9.5219	9.82941	10.4643	11.1471	7.9337	10.4446	10.2066	10.8315	11.1112	10.0626	11.1269	11.6585	10.1919	12.3299	9.82868	9.61461	9.59688	9.57548	10.6697	10.3044	11.2787	9.41225
TCGA-BA-5152	Primary tumor	alveolar ridge	OC	3	1	56	2	42.31	0	91	3	10.7415	11.1892	10.524	9.72775	11.0972	9.95496	11.3554	12.7086	11.8271	10.4325	9.36633	12.3279	11.6911	11.246	12.6968	10.1346	9.95408	10.222	10.6316	10.0441	9.18697	11.4994	10.4915	11.2655	10.2895	10.6993	11.4318	11.5477	10.7336	13.0897	10.5726	10.4172	10.3656	9.93548	10.328	9.96417	11.2307	10.0577
TCGA-CV-5966	Primary tumor	oral cavity	OC	3	1	57	2	17.9	1	87	3	10.9408	11.1418	10.0155	9.57677	10.2502	10.9878	11.3239	12.5713	12.4674	10.7682	9.72998	12.4768	11.8222	11.2799	12.0069	9.03871	10.1032	10.228	11.389	10.8585	8.66845	11.1527	11.2024	10.7237	10.4791	10.737	11.5459	12.0707	9.50101	12.5861	11.2238	10.8527	9.78212	10.4655	9.97631	10.4753	11.6662	9.50249
TCGA-QK-A6IG	Primary tumor	buccal mucosa	OC	3	1	58	2	7.29	1	83	3	11.1656	10.6637	10.1541	9.51354	10.6632	10.9562	10.7812	12.3813	12.7531	11.3569	10.1305	12.7446	12.775	11.5401	12.8487	9.55153	9.90099	9.66406	11.1741	10.9597	9.65246	10.8805	11.313	10.6145	10.8498	9.59408	11.7714	11.832	10.1821	13.1408	10.3761	10.3239	9.55607	10.0125	10.4536	10.4066	11.6289	9.1341
TCGA-CV-6942	Primary tumor	oral cavity	OC	3	1	59	2	140.67	0	78	3	10.4857	10.6622	10.0089	9.55259	10.549	10.661	10.0979	11.8486	11.3523	10.6316	8.99358	12.435	10.6305	11.7539	12.6738	9.44224	10.1329	9.90748	10.3036	10.7053	8.81025	10.4745	11.2234	10.4759	10.5864	9.78736	11.7654	11.2409	10.7655	12.4251	10.3394	10.3509	9.72863	10.1637	10.6286	8.9719	10.4398	9.85137
TCGA-QK-AA3K	Primary tumor	oral tongue	OC	3	3	60	2	8.31	0	85	3	10.9284	10.7943	10.0983	9.76561	10.7099	10.9382	11.1943	12.2894	12.1411	11.2525	8.52898	11.9891	12.2702	10.9121	12.6718	10.1168	10.2821	10.0211	12.6799	10.4783	8.7437	10.8	10.7799	10.7232	10.4245	10.1823	11.8446	11.7446	10.6692	12.0174	10.3422	10.8789	10.8741	10.1849	10.8261	10.2821	11.2709	10.1495
TCGA-CN-A642	Primary tumor	floor of mouth	OC	2	1	61	2	2.69	1	84	3	10.3568	10.6901	10.2468	9.12095	10.6296	10.89	10.878	12.2786	11.593	10.8718	9.95124	12.208	11.706	11.1304	13.0118	9.68931	9.83504	9.93628	10.4473	10.6237	9.12935	10.7217	10.8478	10.972	10.5928	10.6211	12.8515	11.8979	9.88336	12.5669	11.0115	10.734	10.2219	10.3336	11.0987	10.242	11.4959	9.52356
TCGA-IQ-A6SH	Primary tumor	oral tongue	OC	3	3	62	2	15.47	0	93	3	11.3098	11.3513	10.5497	9.27378	11.56	10.7536	11.1014	12.0289	12.49	10.6073	9.71395	12.9901	12.1034	11.3463	13.2353	9.65843	10.357	9.996	12.792	10.9819	9.94399	11.9182	10.8783	11.4624	11.016	11.2138	12.0006	12.4467	11.6929	11.6798	10.9759	10.1473	9.46192	10.1028	10.9453	11.1688	11.9097	10.4762
TCGA-P3-A6T5	Primary tumor	alveolar ridge	OC	3	1	63	2	28.98	1	94	3	11.5383	11.3302	10.8873	8.90225	10.8209	10.9403	11.0673	12.715	13.1618	10.5427	9.89021	12.3563	12.187	12.0466	13.2296	9.69345	10.4678	9.70951	11.3587	11.0636	9.46744	11.6344	10.552	10.4927	11.076	10.664	11.8432	11.97	10.9017	12.376	10.0228	10.4242	9.62311	10.6603	11.5227	11.1946	12.0195	9.51757
TCGA-BA-A6DD	Primary tumor	floor of mouth	OC	3	3	64	2	5.68	1	90	3	11.0347	10.8209	10.9766	9.83072	10.7186	10.9829	11.817	12.2103	12.0809	10.4691	10.0717	12.649	12.1323	10.9752	13.0829	9.57952	9.34299	10.2134	10.7986	10.9003	8.38237	11.1299	11.1095	11.1149	11.2225	10.3913	12.048	11.8681	10.7499	12.3073	10.8185	11.0779	9.90378	9.63095	11.187	10.0488	11.4067	9.99603
TCGA-BB-A6UO	Primary tumor	oral tongue	OC	3	1	65	2	8.8	1	88	3	11.0212	11.2738	10.0753	10.0743	11.1688	11.5389	11.8757	12.2456	11.2573	10.4144	10.1686	12.9228	12.2105	11.5255	13.1826	10.3374	8.93489	10.2416	11.2617	11.5395	8.65903	11.2258	11.6423	11.1744	11.2842	10.6278	12.7418	12.3198	10.8243	12.0845	11.3668	10.3228	9.29816	10.9423	11.1189	10.6933	11.5422	10.4033
TCGA-UF-A7JT	Primary tumor	floor of mouth	OC	3	1	66	2	32.62	1	92	3	11.6779	11.2765	10.6612	9.91837	11.0392	11.3002	11.0207	12.5713	12.1038	10.9251	9.97531	12.4923	11.609	11.3279	13.0883	10.1482	10.1602	10.0869	11.2247	11.3145	8.83965	11.1147	10.5148	11.3194	10.9546	10.741	12.276	12.0125	10.9761	12.5875	10.8593	10.9699	10.1979	10.5822	11.1431	11.0201	11.7223	10.0414
TCGA-T2-A6WX	Primary tumor	oral tongue	OC	2	1	67	2	6.87	1	89	3	11.0594	11.067	10.499	9.15119	10.772	10.6915	10.8134	12.3868	11.9806	10.6572	9.665	11.9342	11.6181	11.0035	12.7971	9.56365	9.69282	9.67403	10.7644	10.5806	8.88633	10.8704	10.6853	11.0344	10.7916	10.3655	11.635	11.5642	10.4708	12.6992	10.8786	10.8406	9.63478	10.4894	10.8593	10.6518	11.5355	9.59538
TCGA-CV-A6JD	Primary tumor	floor of mouth	OC	3	1	68	2	5.98	1	86	3	11.2263	11.0213	10.6348	9.4796	10.4427	11.1159	11.054	12.5595	12.1467	10.8215	9.7224	12.0285	11.7544	11.1943	13.1194	9.41447	10.0302	10.3128	11.1447	10.9043	9.02853	10.9375	10.8989	10.9122	11.1505	10.3524	11.821	12.037	10.3256	12.9029	10.4368	10.7001	10.5027	10.4764	10.9649	9.92888	11.3682	9.34724
TCGA-CQ-A4CD	Primary tumor	oral cavity	OC	3	1	69	2	33.57	0	77	3	11.7045	10.8408	9.66221	9.24559	9.90072	10.5258	11.6922	11.9716	11.9648	10.6855	9.87785	12.2581	12.0476	12.4171	12.5973	9.25908	9.45721	10.264	11.1659	10.7809	9.09097	10.7068	10.7192	10.6124	10.8478	10.2456	11.5693	11.3004	10.1769	11.8018	10.4091	10.7206	10.3364	10.2609	10.6581	10.033	11.2239	9.7094
TCGA-CV-A6JZ	Primary tumor	oral cavity	OC	3	1	70	2	23.46	0	80	3	11.3715	10.9096	10.5	9.13462	9.70253	10.3525	11.4031	11.8584	12.1139	10.6028	8.94946	11.8872	11.9543	11.1212	12.5654	9.04687	10.1965	9.82994	10.4171	10.7935	8.39262	10.676	10.7519	10.0474	10.4643	10.2293	11.3763	10.885	10.0148	11.965	10.253	10.4442	9.88158	10.5706	10.8881	9.0347	10.4685	9.30572
TCGA-CQ-6219	Primary tumor	oral tongue	OC	3	1	71	2	15.74	1	79	3	10.2111	10.7294	10.1735	9.26478	10.6667	10.3308	10.9098	12.2607	11.651	10.7322	9.49624	12.0408	11.4772	10.9229	12.7891	9.39926	9.68845	9.92534	10.4114	10.6604	8.99107	10.7988	10.7684	10.4138	10.7178	10.2768	11.8197	11.5228	10.2315	11.9854	10.6138	10.6309	10.2279	9.94252	10.4618	9.49474	10.8082	9.47584
TCGA-F7-A50J	Primary tumor	oral tongue	OC	2	1	72	2	31.11	0	74	3	10.2848	10.603	9.78407	9.07446	10.8347	10.6813	11.2085	11.6682	12.6271	11.0652	9.35157	12.4181	11.7108	11.6694	12.8237	9.75309	10.2887	10.1808	11.1651	11.0898	8.63268	10.539	10.7704	10.5435	11.3518	10.7263	12.1009	11.2718	10.0194	11.9285	10.2046	9.93235	8.85905	10.1076	10.2755	10.1163	11.2835	9.82707
TCGA-F7-A61S	Primary tumor	oral tongue	OC	3	1	73	2	18.92	0	75	3	10.5611	10.5516	10.1877	9.40996	10.6606	11.4601	10.7169	12.1777	11.9901	10.6919	9.95796	12.0133	11.3258	10.9677	12.6659	9.92418	9.91241	10.2935	10.9018	10.9884	8.54375	11.0837	11.2215	10.5698	10.8254	10.298	11.9526	11.2754	10.7061	11.8422	10.4664	10.4677	9.33262	10.1455	10.9577	10.2882	11.4101	9.60652
TCGA-HD-A633	Primary tumor	oral cavity	OC	3	1	74	2	13.83	0	76	3	10.7118	10.7746	10.767	9.79338	10.8743	10.8486	10.7906	12.3631	12.1649	10.6945	9.8778	11.7671	11.5357	11.1948	12.8722	9.91823	9.55855	10.1252	10.8392	10.7491	9.35116	9.95118	11.3002	11.6423	10.9408	10.6572	11.8171	12.3111	10.1091	11.791	10.3354	10.1907	8.92802	11.1397	10.2305	10.5122	11.5746	10.1887
TCGA-H7-8501	Primary tumor	buccal mucosa	OC	3	1	75	2	15.14	0	72	3	10.3352	10.6391	10.1902	9.3208	10.4119	10.9156	10.6611	12.3477	12.0665	10.9464	9.57419	12.2446	11.0286	10.8393	12.9399	9.295	9.96168	10.2166	11.0299	10.744	8.64692	10.7868	11.2588	11.1204	10.9504	10.5822	11.2247	11.4257	10.3992	13.0496	10.7371	9.86271	9.54409	10.243	10.4636	10.2975	11.3976	9.46274
TCGA-P3-A6T2	Primary tumor	buccal mucosa	OC	3	1	76	2	75.49	0	73	3	10.6055	10.3592	10.0102	9.08588	10.4553	10.5298	10.0777	12.3648	11.8154	11.1503	9.56645	11.2854	11.3937	10.4383	12.4993	9.4173	9.60923	10.3757	11.1721	10.6429	8.9405	10.5782	11.2467	10.5741	10.5548	9.85837	11.415	11.3784	10.5777	12.7869	10.371	10.6067	9.22002	10.7693	10.5507	10.5858	11.2412	9.56973
TCGA-CN-4730	Primary tumor	floor of mouth	OC	2	1	77	2	26.84	0	119	3	10.8083	11.3079	10.0921	8.40549	9.7159	10.4332	10.2981	11.7103	11.7229	11.021	9.1246	12.3674	11.8368	10.7107	13.3584	9.71734	9.68466	9.19332	10.666	10.312	7.95276	10.0948	10.6241	10.8956	10.7852	10.9644	11.5151	11.6656	10.2493	13.2788	11.0315	10.2856	9.00265	9.62468	11.5904	10.2666	11.5682	9.48238
TCGA-CV-6954	Primary tumor	oral tongue	OC	2	3	78	2	65.77	1	118	3	10.6611	10.6708	10.2019	9.51432	9.91626	9.97187	10.7019	11.7921	11.2158	10.4922	9.58989	11.7393	11.1335	10.7476	12.6882	10.1516	9.64775	9.67792	10.8892	10.8412	7.96105	10.9208	10.9218	9.76482	10.6386	9.80639	11.2561	12.0253	9.65505	12.0246	10.4598	9.90049	9.29515	9.87779	10.8524	9.86735	10.9915	9.55845
TCGA-CV-7409	Primary tumor	oral cavity	OC	2	3	79	2	17.84	1	110	3	10.7189	10.6924	10.1699	9.37803	10.5409	10.0308	10.1077	11.6068	11.3741	10.9891	9.0632	12.2242	11.4553	10.446	12.6936	10.1082	9.2652	9.51294	10.6993	9.94128	8.61877	10.0007	10.6408	10.7593	9.68497	10.462	11.6293	10.9192	9.84522	12.1262	10.3699	10.5346	9.74677	10.0542	10.6006	9.8694	10.8642	9.46575
TCGA-UF-A71B	Primary tumor	alveolar ridge	OC	3	1	80	2	49.47	0	111	3	10.8835	10.8031	10.2239	9.34539	11.4479	10.7036	11.5407	11.9361	11.4382	10.3655	9.6068	12.5403	12.6556	10.4625	12.7342	9.60995	9.08457	8.87141	11.1463	10.5279	9.58984	11.2021	10.2125	10.9452	10.5937	10.449	11.2447	11.7155	10.8792	11.7647	10.093	9.86548	8.81418	9.09812	10.838	10.4896	11.2919	9.51997
TCGA-RS-A6TO	Primary tumor	oral cavity	OC	3	1	81	2	12.71	1	106	3	9.97413	10.7881	9.37721	8.55536	10.4776	10.8456	10.7848	11.7215	11.6876	10.1128	8.37591	12.9907	11.3426	10.9166	12.0288	9.16641	9.80639	9.75255	10.4348	9.94983	8.48301	10.4848	10.7387	10.1851	10.7443	10.2165	11.9213	11.5783	10.1275	12.5485	10.6038	10.4564	10.747	9.96029	10.5308	10.3258	11.2188	9.40301
TCGA-CN-A63V	Primary tumor	buccal mucosa	OC	2	1	82	2	22.31	0	107	3	11.7704	10.2208	10.8177	9.58015	10.743	11.2124	10.5903	11.6784	11.8372	10.4454	9.91203	11.9226	11.6021	10.5638	13.1394	9.19192	9.14409	9.58542	10.1102	11.1863	9.11228	10.5471	10.9222	10.8009	11.3343	9.88061	12.1607	11.7875	10.4875	12.288	9.74951	9.64222	8.67107	9.40861	10.905	10.3859	11.3434	9.4885
TCGA-P3-A6T7	Primary tumor	floor of mouth	OC	3	1	83	2	16	1	103	3	10.3351	11.0175	9.37845	9.71292	10.4612	10.4063	11.1951	11.8172	12.3539	10.8989	8.14388	12.3326	11.9779	10.1776	12.8236	9.68414	10.4376	9.75993	10.885	10.8894	8.56757	10.744	10.8223	10.9828	10.809	10.5275	12.1344	11.5971	10.3844	11.8086	10.0698	10.1444	8.87831	9.38912	10.9952	10.5905	11.3909	9.72793
TCGA-MT-A67D	Primary tumor	floor of mouth	OC	2	1	84	2	1.84	0	104	3	10.94	10.7689	9.94984	9.72238	10.6062	10.7219	11.1634	11.8888	11.9699	10.9136	9.20577	12.316	12.0234	10.3957	12.5396	9.78489	9.64002	9.39622	11.1996	10.6464	8.45104	10.8178	10.9295	10.8915	10.8544	10.5581	11.9957	11.9692	10.5899	12.0293	10.0372	10.4837	9.28565	9.44114	11.4688	10.4017	11.3755	9.84629
TCGA-F7-A61W	Primary tumor	oral tongue	OC	3	2	85	2	0.46	0	59	2	9.74364	10.5679	9.44093	8.5845	10.538	10.5817	10.4118	12.1169	11.5405	10.652	8.86395	12.1822	11.5402	10.628	12.3176	9.36983	10.0867	8.61432	11.1127	9.90488	9.01096	10.7804	10.6389	10.7404	9.83659	10.2894	11.4272	11.7914	10.7147	11.7858	10.4624	9.96056	8.82097	9.05127	11.3853	10.2916	11.2878	9.55666
TCGA-QK-A64Z	Primary tumor	hard palate	OC	3	1	86	2	21.06	1	105	3	10.5505	10.326	10.3969	9.26821	10.2841	10.1381	10.5991	11.9341	11.758	10.332	9.34532	12.2057	11.3866	10.9685	12.5714	8.93903	9.80162	9.41675	10.9503	9.95589	8.79985	10.4711	10.3753	10.6667	10.7443	10.0436	11.64	11.8225	10.6195	11.5183	10.0758	10.374	9.96255	9.68487	10.9796	10.0702	11.1292	9.79688
TCGA-IQ-A61E	Primary tumor	oral tongue	OC	3	1	87	2	37.68	0	100	3	10.2869	10.068	9.89759	8.95576	10.5514	10.6004	10.5736	12.1587	12.0096	10.3135	9.39934	11.8302	11.3826	11.0318	12.2359	9.80215	9.67968	9.59547	10.8045	10.4336	8.28083	10.2891	10.9236	10.3594	10.5275	9.63292	11.5814	11.6517	9.96972	12.1562	9.85442	9.72992	8.58008	10.201	10.7568	10.2414	11.3426	9.84837
TCGA-HD-7917	Primary tumor	floor of mouth	OC	2	1	88	2	27.46	1	102	3	10.1131	10.082	9.93764	8.20139	10.6479	10.5983	9.71536	11.3988	11.2849	10.2522	9.12365	12.1261	11.3442	10.2116	12.1306	9.59411	9.32452	9.20306	10.654	9.96237	9.54049	10.6185	10.5406	10.6875	9.97086	10.0132	11.4903	10.7874	10.6193	11.8036	10.3215	10.0854	9.42511	9.97388	10.9433	9.72112	10.8103	9.22352
TCGA-CV-A45V	Primary tumor	oral cavity	OC	2	1	89	2	1.05	1	145	4	11.2579	10.582	10.4658	9.18635	10.411	11.1874	10.3643	11.4139	11.8007	10.5638	9.26174	11.2735	11.6871	10.7504	12.6753	9.03224	9.41636	9.4867	10.2072	9.92663	8.80844	10.6733	9.90748	10.9632	10.3232	10.104	11.1419	11.1888	10.3993	12.2398	10.356	9.7681	9.48204	9.3112	10.8916	10.0864	11.2762	9.67924
TCGA-CV-6003	Primary tumor	oral tongue	OC	3	1	90	2	54.7	0	108	3	10.8741	11.035	9.41921	8.55772	10.0294	10.2444	11.5448	12.0852	13.1067	10.6787	8.773	12.7029	11.7767	11.7612	12.6357	9.42376	9.85328	9.06179	10.2805	10.785	9.38984	10.5506	11.2242	10.9856	9.97609	10.5495	11.1272	11.1842	10.8988	12.4949	10.1289	9.82374	10.116	9.23321	10.5301	9.24179	10.5533	8.83859
TCGA-UF-A7JO	Primary tumor	floor of mouth	OC	3	1	91	2	20.73	1	109	3	10.806	10.8731	10.1059	9.05842	11.1877	10.96	10.8099	11.9905	12.2567	10.9143	9.27981	12.5942	11.8304	11.0526	13.3374	9.70468	9.66114	9.68728	10.4597	9.85499	9.09688	10.9072	10.5742	11.2942	10.2628	10.4743	12.111	10.998	10.4244	12.5086	10.6744	10.1118	9.6725	9.70261	10.3445	10.5056	11.3499	9.52986
TCGA-CN-6995	Primary tumor	floor of mouth	OC	3	1	92	2	3.68	1	114	3	10.4594	11.4019	9.8782	8.95969	10.2237	10.2651	13.3197	11.9888	13.2397	10.5314	8.89208	12.5613	12.1294	10.0496	12.7549	8.87944	8.5909	9.75183	9.77111	9.41341	9.1611	10.0525	10.6264	10.9244	9.65503	10.2968	11.7108	11.0885	9.72876	12.5324	10.2142	10.1975	9.40902	9.99561	10.5846	9.71103	11.0156	9.66021
TCGA-CV-6945	Primary tumor	oral tongue	OC	3	1	93	2	12.02	1	115	3	10.628	11.5967	10.0191	9.09958	11.0143	11.0919	11.8521	12.0224	12.5759	10.1964	9.55288	12.2537	11.6983	10.4778	13.0309	9.42919	9.89926	10.4909	11.3377	10.2325	9.33399	10.4874	10.4597	10.5266	9.91947	10.8326	11.8076	11.5794	9.90972	12.3676	11.3238	9.48275	9.2472	9.08233	10.628	10.1271	11.1301	10.9511
TCGA-T3-A92N	Primary tumor	floor of mouth	OC	2	3	94	2	3.12	1	116	3	10.3294	10.5428	9.64484	8.06683	10.3202	10.1111	9.96487	12.1194	11.2313	10.1342	8.81855	12.0448	11.2326	10.1999	12.4757	8.84097	9.05236	9.44135	10.2283	9.96801	9.58522	10.0781	10.8989	11.4179	10.0443	10.1593	11.8094	11.3156	10.0112	12.2776	9.96644	10.9117	9.54165	9.33962	10.961	10.5751	11.4003	9.13845
TCGA-CN-5364	Primary tumor	floor of mouth	OC	3	1	95	2	16.2	1	112	3	10.4641	10.6574	9.88623	9.20588	10.4071	10.4884	12.0448	11.84	11.7295	10.6199	8.81947	12.2728	12.8348	10.653	12.5749	9.64755	9.60372	10.0221	10.125	9.6583	8.37893	10.4003	10.4484	10.9716	10.1652	10.0453	11.4153	11.249	10.3519	11.9496	10.5647	9.7796	9.6462	9.6258	11.037	10.1885	11.3275	9.6148
TCGA-IQ-A6SG	Primary tumor	oral tongue	OC	3	1	96	2	19.02	0	113	3	10.2152	10.3373	9.84671	8.87565	11.2365	10.8057	10.8545	11.6502	12.1006	10.7095	8.85156	12.1798	11.6434	11.2734	12.0831	8.99539	9.71938	9.4783	10.8909	10.0339	9.49677	10.1909	9.9552	11.0286	10.0737	10.139	11.4389	11.2068	10.3941	11.5909	8.98436	9.93685	8.83937	9.484	9.85717	10.2074	11.0213	10.21
TCGA-BA-6872	Primary tumor	floor of mouth	OC	3	1	97	3	12.61	1	328	7	10.8124	10.0722	10.0769	8.41747	10.1056	10.2155	11.8605	11.7867	12.2834	9.86902	8.74528	11.8688	12.2633	9.98395	12.2963	8.70125	10.0581	9.17744	10.7966	10.4227	8.89984	10.2185	11.0369	10.8261	10.2244	10.0523	11.1575	11.2708	10.208	11.4312	10.1793	9.59911	9.36383	9.88807	10.4672	9.65953	10.978	9.17131
TCGA-CV-5436	Primary tumor	floor of mouth	OC	3	4	98	3	19.19	1	135	4	10.5179	9.06005	10.5038	8.49739	9.95775	10.5848	10.3142	11.9873	11.8496	10.3798	9.35698	12.6063	11.5285	10.4725	12.9012	8.72581	9.37242	9.52332	10.1714	10.6249	7.91542	10.4342	10.9534	10.4684	10.5376	9.1727	11.6311	11.55	10.5561	11.89	10.1318	10.3091	9.62352	8.88193	9.94748	9.7241	11.0844	9.84684
TCGA-CR-6491	Primary tumor	floor of mouth	OC	3	3	99	3	22.77	0	132	4	11.1256	10.6525	10.3147	9.03723	10.0445	10.0278	10.3267	11.5373	11.851	10.0939	9.60694	12.1155	12.6028	10.1656	12.395	9.44118	9.24349	9.51017	10.2601	10.2423	8.43618	10.4532	10.4059	10.6849	10.2985	9.53024	11.4731	11.5113	10.0864	11.6696	10.0412	9.94479	9.27555	8.43212	10.8631	9.58244	10.8078	9.73187
TCGA-CV-7432	Primary tumor	oral cavity	OC	3	1	100	3	84.43	1	134	4	11.2188	10.0663	10.2053	9.06871	10.3975	10.6331	10.4045	11.816	11.8126	10.5412	9.79297	11.7867	11.5447	12.1246	12.0989	9.09534	9.09433	9.4363	10.3206	10.4934	8.54626	10.2283	10.3066	9.83064	10.7506	9.73226	11.0448	11.7089	9.39238	11.7339	9.63788	10.1955	9.26554	9.1145	10.7764	9.79734	11.0419	9.06146
TCGA-CR-6493	Primary tumor	oral tongue	OC	3	3	101	3	9.26	1	133	4	10.9314	10.4678	10.0509	8.68759	9.56719	10.0782	11.085	11.5942	12.1802	10.3722	9.41532	11.7839	12.0635	10.854	12.1162	8.59732	8.83223	8.88602	10.6782	10.4143	8.32698	9.39403	10.4143	10.7793	9.9639	10.0828	10.9223	11.1208	8.85278	11.9725	10.2876	9.49979	8.77382	9.4363	10.5512	9.54284	10.6446	9.36822
TCGA-DQ-7588	Primary tumor	buccal mucosa	OC	3	1	102	3	14.03	1	136	4	10.6689	11.1973	10.1422	8.75137	10.2825	9.32715	11.155	12.388	11.9878	10.6073	9.21028	12.529	11.9171	12.2582	11.8418	9.07291	9.38771	9.5	11.2746	10.6374	9.47788	10.5759	10.6846	11.1774	10.5195	10.1709	11.4898	11.7911	10.4007	12.6729	10.2458	10.1909	9.51594	9.07744	10.9236	10.2049	11.4476	9.25397
TCGA-CV-7434	Primary tumor	oral cavity	OC	3	1	103	3	7.16	1	126	4	10.8281	10.306	10.1481	8.44476	9.57171	9.914	10.3282	11.4395	11.5081	10.2113	9.20916	12.2243	11.462	10.5054	12.0113	8.7918	9.52495	9.1893	9.98096	10.4694	7.85389	10.3603	10.4877	10.2395	10.2046	9.74749	11.4147	10.649	10.0455	11.6685	11.2873	10.5118	9.73776	9.57535	10.699	9.22689	10.4417	9.04738
TCGA-CN-4731	Primary tumor	buccal mucosa	OC	3	1	104	3	32.79	1	326	7	9.97389	10.206	8.75252	8.81469	10.0882	9.53364	10.0184	11.8245	11.9065	10.1502	8.26936	11.7463	11.8626	10.6057	12.2868	9.37059	9.85986	9.01008	10.6637	10.2145	8.60416	10.5003	10.2442	10.4822	10.2756	10.1179	10.7103	11.1346	10.2783	11.7856	10.371	10.3207	10.3228	8.49356	10.845	9.73447	11.0276	8.99444
TCGA-CV-7253	Primary tumor	oral cavity	OC	3	3	105	3	11.86	1	325	7	9.81641	10.2269	8.61651	8.68877	9.85724	10.0392	9.71167	11.4938	11.2987	9.24965	8.26012	11.615	11.2223	10.7631	12.288	9.33455	9.62204	9.61857	9.42743	9.9573	7.73778	10.315	10.0639	10.3926	10.4723	10.154	10.8039	11.0799	9.94949	11.5416	10.1097	9.30533	9.1656	9.28722	10.8791	10.1687	11.0057	9.05949
TCGA-CV-7095	Primary tumor	oral cavity	OC	3	4	106	3	18.79	1	329	7	10.1292	10.2236	9.85139	9.52168	9.83161	10.3735	11.8906	11.5851	11.3569	9.98633	8.84231	11.8642	13.0763	9.47128	11.6818	8.75897	9.10592	9.15199	10.9255	9.82744	8.13577	10.3996	10.5511	10.2543	9.76778	9.69551	10.898	11.2419	9.89433	11.7739	9.53299	9.29652	8.99135	9.98545	9.84981	9.44866	10.6117	9.54726
TCGA-BA-A6DJ	Primary tumor	alveolar ridge	OC	2	2	107	3	13.37	1	138	4	10.6114	10.3422	9.97404	8.98494	10.6758	10.2307	10.2498	11.8213	11.6517	10.253	9.819	11.8025	11.3622	10.8165	12.5641	9.36241	9.47377	9.47114	10.2488	10.1245	8.35891	10.5118	9.66249	10.7966	10.2529	10.1093	11.2774	11.8206	10.1912	12.5887	10.4976	10.0853	9.17846	10.419	9.84776	10.1864	11.2668	9.07802
TCGA-CV-A6JO	Primary tumor	oral tongue	OC	2	1	108	3	6.47	1	137	4	11.1687	10.3759	10.3725	9.50615	10.7643	11.0154	10.8472	11.8043	11.9707	10.4114	9.6224	11.5007	11.3743	10.763	12.2987	9.57263	9.83328	9.9386	11.2254	10.7542	8.42167	10.9003	10.0012	10.7978	10.4275	10.2278	11.6309	11.5437	10.1891	12.4441	10.4412	9.74616	9.19345	10.488	10.893	10.1872	10.9345	9.81885
TCGA-CQ-5327	Primary tumor	oral tongue	OC	2	2	109	3	54.53	0	140	4	11.2481	10.8692	10.3628	9.58773	10.7884	10.6683	10.7259	11.6349	11.8633	10.6177	9.94084	11.0882	11.5786	10.7165	12.7256	9.2536	9.37552	9.81409	10.5331	10.4468	8.5887	10.4806	10.7768	11.1003	10.7181	10.1675	11.4557	11.7563	9.67767	12.4738	10.4403	9.97155	9.59671	9.60653	10.7931	10.4182	11.3731	9.40036
TCGA-CV-7180	Primary tumor	oral tongue	OC	3	1	110	3	10.74	1	101	3	10.9069	10.903	10.0839	9.18075	10.7193	10.744	10.8567	11.6982	12.296	10.4483	9.31091	12.1457	11.8436	11.0777	12.9163	9.94568	9.70053	9.42192	11.2644	10.6003	9.5328	10.6892	11.0336	10.8848	10.7931	10.3438	11.5283	11.3677	10.0742	12.2527	10.4832	9.85077	9.55705	10.2495	11.0547	9.9917	11.317	9.78789
TCGA-CV-6938	Primary tumor	oral cavity	OC	2	1	111	3	4.73	1	139	4	10.5171	10.374	9.87682	9.09417	10.2407	10.4459	10.3121	11.8388	11.6865	10.9656	9.34961	11.8912	11.176	10.8401	12.3337	8.87098	9.45781	9.65508	10.2633	10.1665	8.05722	10.3446	10.3147	10.6686	10.3336	10.029	11.642	10.9928	10.0975	12.4243	10.4356	10.1486	9.4418	9.80602	10.5254	9.84971	11.0767	9.49073
TCGA-CV-7099	Primary tumor	oral cavity	OC	3	1	112	3	7.98	1	141	4	10.8053	10.4122	10.1409	8.58453	10.3602	10.339	10.4108	11.6503	11.7414	10.3914	9.13741	11.7566	11.5178	10.4306	12.8502	9.06337	9.33819	9.40784	10.37	10.1851	8.63432	10.3677	10.4773	10.8577	10.3569	9.95565	11.3429	11.56	10.2416	11.974	10.1562	10.2437	9.51693	9.97291	10.9555	9.7436	11.0711	9.67218
TCGA-BB-A5HZ	Primary tumor	oral cavity	OC	3	1	113	3	27.17	0	142	4	9.16612	10.6696	8.96281	8.71446	10.4461	10.8502	10.572	11.94	10.9878	10.3917	9.75869	12.1777	11.0802	10.3911	12.5726	8.78408	9.00948	9.20699	9.91009	10.9193	9.31345	10.6663	10.7989	10.7183	11.1558	10.3996	12.0805	12.3723	10.0565	11.9623	11.5718	9.41934	8.35964	9.77369	10.6045	10.6757	11.7672	9.48192
TCGA-CV-A463	Primary tumor	floor of mouth	OC	3	1	114	3	0.76	1	143	4	10.8697	10.3432	10.3803	8.99174	10.181	10.498	10.2057	11.2791	11.4844	10.1248	9.32192	11.2391	11.3812	10.5085	12.7889	9.26297	9.39895	9.94048	10.9054	10.0131	8.44094	10.3031	10.4646	10.7357	10.2651	9.71137	11.3284	11.4419	10.3871	12.4274	10.5595	10.2592	9.23656	9.89055	10.5423	9.96482	11.1962	9.66954
TCGA-IQ-7632	Primary tumor	alveolar ridge	OC	2	1	115	3	14.49	0	144	4	10.7961	10.9064	9.86722	8.94	10.0977	9.83937	11.3541	11.4299	12.0629	10.2705	9.24743	11.6914	12.1007	10.6538	12.4689	9.51914	9.76778	9.28464	10.5575	10.166	9.30185	10.4738	10.6151	11.0456	10.1905	10.0737	11.3052	11.361	10.1263	12.23	10.7335	9.44627	9.3932	9.44853	10.8147	9.66739	10.9253	10.0388
TCGA-CQ-6218	Primary tumor	floor of mouth	OC	3	1	116	3	41.16	0	129	4	10.6233	10.4381	10.2342	9.58224	10.3103	10.7895	10.4465	11.8381	11.6413	10.4629	9.78754	12.3114	11.163	10.9228	12.2579	9.33337	9.47136	9.85436	9.74406	10.5132	8.69361	10.8453	10.7517	10.8199	10.5298	10.1314	11.6695	11.8171	10.3957	11.624	10.5252	9.98541	8.75	9.71892	10.0679	9.90491	11.0952	10.0972
TCGA-CV-A6K2	Primary tumor	oral cavity	OC	3	1	117	3	10.41	1	128	4	10.1585	9.75752	9.84389	9.57381	10.5929	10.1866	10.1822	11.5563	11.5955	10.3598	9.18125	11.2182	10.9113	10.8845	12.7741	9.62549	9.71856	9.66386	10.3426	9.83616	8.51985	10.5509	10.3407	11.2592	9.81926	9.93098	11.342	11.9014	9.68163	12.2408	10.1778	9.99341	8.84518	9.38384	10.6973	10.2242	11.3972	9.85839
TCGA-CV-A6JY	Primary tumor	oral cavity	OC	3	1	118	3	21.22	0	130	4	10.8259	10.7404	10.2497	8.14962	10.6334	10.5021	10.4929	11.0526	11.5732	10.3043	8.822	11.8923	11.9216	10.741	12.8797	8.67805	9.44269	9.14708	10.1642	9.9173	9.08345	10.263	10.4286	11.0125	10.2853	9.94369	11.4737	11.489	10.2669	12.0339	10.068	9.40519	8.49453	9.26029	11.1111	10.0016	11.3421	10.1074
TCGA-CQ-7071	Primary tumor	oral cavity	OC	2	1	119	3	43.07	0	127	4	9.73866	10.0548	9.6399	8.25705	10.6737	10.562	9.7706	11.8278	11.3861	10.0859	9.15111	10.931	10.7841	10.4917	12.2312	9.33329	8.97616	9.52143	9.63097	9.77634	8.27065	10.483	10.5837	10.5402	10.0789	9.8214	11.6596	11.6225	10.5937	12.1928	10.3296	9.8028	8.19561	9.6278	10.538	10.4812	11.5788	9.99125
TCGA-MT-A67F	Primary tumor	oral cavity	OC	2	1	120	3	12.61	0	122	4	10.3283	10.1719	9.56052	8.96386	10.2692	10.1782	9.82354	11.6751	11.0673	10.3665	8.70269	10.9669	10.8947	10.2866	12.3828	9.29735	9.92173	9.29608	9.93242	10.2157	8.84528	10.3258	10.442	10.7604	9.91179	9.79858	11.7929	11.6113	9.81111	11.8438	10.7632	9.6045	9.13169	10.1552	10.5034	10.026	11.2944	9.67768
TCGA-CQ-A4CE	Primary tumor	oral tongue	OC	3	4	121	3	29.47	0	131	4	10.8109	10.6848	10.1683	8.27269	10.6863	10.5563	10.2838	11.2246	11.862	10.4521	9.07233	12.2741	11.3994	10.7818	12.5052	8.96291	9.56113	9.00991	9.7742	10.0756	8.8746	10.2982	10.3686	10.6967	10.4238	10.1418	11.8708	11.2643	9.98112	11.805	10.3948	9.8818	8.71553	9.68114	10.6636	9.54141	10.7879	9.73422
TCGA-CQ-7068	Primary tumor	floor of mouth	OC	2	1	122	3	43	0	123	4	10.4885	10.2375	10.0546	8.71757	9.82719	9.82719	10.5485	11.6553	11.323	10.2435	9.28549	11.3438	11.2781	10.2225	12.3699	8.74392	9.37836	9.17365	9.92455	10.1614	8.96842	10.1447	10.3838	10.3334	10.2197	8.39071	10.4378	11.2193	10.3338	12.3972	10.1737	9.89521	9.49356	10.2131	10.4525	9.14557	10.3769	8.83305
TCGA-T2-A6X2	Primary tumor	alveolar ridge	OC	2	1	123	3	32.42	0	124	4	10.7151	10.3219	10.0686	8.36494	10.1662	10.0205	10.4255	11.5162	11.2975	10.0708	9.07489	11.5979	11.2657	10.413	12.164	8.96687	9.32574	8.64223	9.95393	10.1124	8.96687	10.1712	10.0742	10.2737	10.1237	9.45539	11.6286	11.1601	9.93064	12.7023	10.6952	9.05564	9.17736	9.28042	10.854	9.86338	10.6875	9.67446
TCGA-CV-5977	Primary tumor	oral tongue	OC	3	1	124	3	60.45	0	146	4	11.1893	10.5364	10.3804	8.66841	9.75768	10.1709	10.1407	12.2173	11.9822	10.6503	8.87597	13.0795	10.3867	10.0817	12.4455	8.78998	11.1649	8.90353	10.1715	10.997	8.477	10.1254	10.3549	10.5397	10.4076	10.1205	12.3046	11.653	9.60965	12.2525	10.7017	10.1816	9.5169	9.84406	10.4491	9.89626	11.2276	9.52719
TCGA-HD-7832	Primary tumor	floor of mouth	OC	2	1	125	3	27.46	0	125	4	10.6232	9.84765	10.2929	8.63809	9.5759	10.2274	10.4557	11.5286	11.741	10.4017	9.56792	11.9995	11.3051	10.188	12.0078	8.57314	9.25079	9.82997	10.1137	10.6625	7.85889	10.5911	10.1999	10.4668	10.2228	9.74819	11.2079	10.4839	10.492	11.7311	9.95249	11.2641	9.86023	9.36877	10.7799	9.46642	10.4846	9.02172
TCGA-CQ-7065	Primary tumor	oral tongue	OC	3	2	126	4	53.48	0	288	6	10.6575	10.7999	9.68341	8.87356	11.1054	10.9606	11.0058	11.8476	12.2188	10.9918	9.52477	12.1109	11.2137	11.4163	12.3879	9.33279	9.79625	8.97784	10.1254	10.1655	8.97915	9.917	10.8309	10.448	10.6039	9.98748	11.4818	11.736	9.29238	11.542	10.2981	10.2306	9.18783	8.84376	10.4414	9.4738	10.715	9.69418
TCGA-CQ-6229	Primary tumor	oral tongue	OC	3	1	127	4	38.73	0	243	6	9.73671	10.0302	9.1393	8.69214	10.0388	10.4389	10.5039	11.5205	11.4172	9.51492	9.14116	11.7182	11.409	10.0067	12.0018	9.49696	9.98714	8.90053	9.89065	10.0037	8.30452	10.9624	10.6912	10.0125	10.0407	9.62118	11.3503	11.4181	10.2139	11.682	10.1243	9.5243	8.74539	9.89693	10.8044	9.23101	10.5415	9.55644
TCGA-CV-7243	Primary tumor	oral tongue	OC	3	1	128	4	31.34	0	194	5	10.0804	10.7468	9.47323	9.3063	10.6105	10.2094	10.8723	11.5162	11.5984	9.78562	8.81941	11.7084	11.3166	11.0776	12.153	9.33252	9.95389	8.77132	10.0221	10.3386	9.03513	10.1683	9.88284	9.85945	10.2186	9.52824	11.4523	11.2786	9.41436	11.8124	10.9297	9.08808	8.82834	8.78317	10.484	8.68975	10.0878	8.79622
TCGA-CV-6961	Primary tumor	oral tongue	OC	2	1	129	4	2.5	1	195	5	9.53065	10.2987	8.96074	8.32322	9.90561	9.35202	10.238	11.36	11.2717	10.052	8.19489	11.1245	11.0054	11.0175	12.2178	8.92616	9.4462	8.96937	11.292	9.75397	7.67855	9.95997	9.81434	10.5057	10.1223	9.90518	10.9557	10.8789	9.90081	11.8269	9.35139	9.82627	8.92272	9.39802	10.5909	9.37867	10.4994	9.17226
TCGA-CV-A465	Primary tumor	oral tongue	OC	3	1	130	4	7.06	1	278	6	10.4044	10.1215	9.56701	7.86786	9.83091	10.5867	10.4197	11.667	11.8548	10.4714	8.95299	12.6171	11.4278	11.1414	13.0267	8.92571	9.73376	9.18672	10.4798	9.95753	8.81112	10.1067	10.6003	10.3967	10.3097	10.7756	11.424	11.1071	9.826	11.89	10.2783	10.5848	9.95228	9.88542	10.8894	9.26982	10.5455	9.74421
TCGA-MT-A51X	Primary tumor	oral tongue	OC	2	1	131	4	7.95	0	279	6	10.6393	10.6271	9.63722	7.87885	9.91043	10.0406	11.4589	11.3643	12.3326	10.1377	8.46177	12.4492	12.2184	10.567	12.7039	9.19465	10.6447	9.32323	10.9089	10.9153	9.37162	10.7311	10.3294	10.5336	10.7082	10.1836	11.9869	11.3145	10.4268	12.0843	10.3613	9.53117	9.16625	9.2201	11.009	9.13729	10.3624	9.60294
TCGA-CV-A468	Primary tumor	lip	OC	3	4	132	4	15.24	1	284	6	10.8733	10.3811	10.4401	9.30732	10.2278	10.5224	10.5245	11.6712	11.6825	10.5599	9.06346	11.6863	11.4658	10.7341	12.5597	9.20857	9.57575	9.69045	10.5942	10.468	8.75716	10.4652	10.7321	10.6748	10.4422	10.012	11.3538	11.6901	10.1731	11.971	10.2717	9.89565	9.57575	9.64016	10.8269	9.51908	10.8308	9.58805
TCGA-D6-A4ZB	Primary tumor	oral tongue	OC	3	1	133	4	12.35	0	285	6	10.608	10.8859	10.3523	9.2509	10.4904	10.5339	11.0595	11.6149	11.893	9.79775	8.85389	12.2922	11.7599	11.4652	13.0244	8.98487	9.674	9.71336	10.4208	10.0761	9.33243	10.7146	10.4957	10.6742	10.3638	10.2278	11.3454	11.3739	10.3265	11.967	10.0761	9.8675	9.86562	8.86716	10.5081	9.76491	10.8573	9.32558
TCGA-D6-A4Z9	Primary tumor	oral tongue	OC	3	1	134	4	17.71	0	281	6	10.0214	10.4079	10.2139	8.32966	9.72586	10.0532	10.4718	11.5628	11.8934	9.91822	9.03782	11.9748	11.4084	9.97403	11.8946	8.98896	9.2799	9.64293	10.5698	10.052	8.66673	10.1044	10.5305	10.568	9.80199	9.9031	11.2743	10.959	9.84344	11.4873	9.94801	9.72747	9.4622	8.97003	10.8695	9.4622	10.7858	9.4728
TCGA-HD-A6HZ	Primary tumor	oral tongue	OC	3	1	135	4	3.65	0	282	6	9.57134	10.1202	9.24752	9.07637	10.7561	10.0515	9.71261	10.8391	11.0368	10.1983	8.50554	12.4917	10.9944	10.0734	12.4683	9.99558	9.1967	9.03557	10.493	9.76346	9.18481	9.85259	9.96822	10.6877	10.1187	10.0359	11.608	10.3638	10.1955	11.9317	10.4796	9.44868	9.25331	9.05203	10.4637	10.3066	11.2387	9.21874
TCGA-F7-A50G	Primary tumor	oral tongue	OC	3	1	136	4	20.24	0	283	6	9.45065	10.4907	9.58379	8.08088	9.29431	9.86318	9.59479	11.1878	11.2229	10.2111	8.32424	10.8845	10.7777	10.3529	12.2423	8.77199	9.72583	9.04991	9.3758	9.28795	9.19712	9.92355	10.365	10.2701	9.62742	8.98371	11.0773	10.5746	9.64147	11.6962	10.3357	9.25439	8.69326	10.1025	10.1857	9.06636	10.4468	9.38656
TCGA-BA-A6DG	Primary tumor	oral tongue	OC	3	1	137	4	2.27	1	240	6	10.2303	10.2972	9.57598	8.95617	10.6173	10.4606	11.3982	11.8914	10.534	9.81277	8.85815	12.0755	11.8707	10.7787	12.3854	9.26672	9.03327	9.38701	9.62089	9.9667	8.61468	10.3072	10.3475	10.4735	10.0664	9.81898	11.9055	11.4122	9.83522	11.9855	10.0807	9.89768	9.37331	9.8528	10.1304	9.39225	10.7505	9.14668
TCGA-CQ-6224	Primary tumor	oral tongue	OC	3	1	138	4	56.54	0	239	6	9.83856	10.1115	9.41635	9.14182	9.94377	10.4248	10.0238	11.8648	11.9469	10.202	8.4527	11.9407	11.2098	10.498	12.0428	8.78182	9.71587	9.4395	11.5369	9.66658	8.12625	10.5426	10.5923	10.0088	9.99411	9.40986	11.5491	11.2412	9.94279	12.054	9.67016	9.88085	9.02283	9.10176	10.7824	9.25412	10.4395	8.98503
TCGA-CV-7438	Primary tumor	oral tongue	OC	3	1	139	4	6.37	1	238	6	10.3304	10.1923	9.84019	9.33594	9.97671	10.1594	10.4895	11.6494	11.8864	10.4362	9.06902	12.4488	11.2936	10.8581	12.1267	8.95338	9.53737	9.23101	10.0853	10.1527	7.78549	10.5192	10.3777	10.0462	10.1792	9.14052	11.5398	10.6577	9.88835	12.4132	9.42731	9.36223	9.25407	9.46374	10.5101	9.69506	10.8839	9.15173
TCGA-P3-A5QA	Primary tumor	oral tongue	OC	3	4	140	4	71.68	0	241	6	9.38291	9.58799	8.98508	8.99936	9.96105	10.6217	10.3153	11.9643	11.6359	10.2451	9.12665	11.888	11.2777	11.3835	12.1556	8.84865	9.74671	9.19071	11.1327	10.607	8.25337	10.5134	10.5716	10.7541	10.3032	9.74297	11.6915	11.5628	10.013	11.8806	9.91387	9.81249	8.89662	9.46429	10.4085	9.92977	10.9632	9.32599
TCGA-CQ-7072	Primary tumor	floor of mouth	OC	3	1	141	4	77.5	0	233	6	9.58521	11.0298	9.4651	8.11817	10.22	10.2504	10.104	11.665	10.9197	10.0388	8.50029	11.5044	11.4008	10.3377	12.4151	9.25656	9.41953	8.93767	10.0727	10.2625	9.0728	10.3027	9.46565	9.61788	10.0164	9.96389	11.3105	10.5795	10.4665	12.2293	9.29428	9.53477	9.32793	8.86074	11.0128	8.80359	9.91699	8.85643
TCGA-UF-A7JD	Primary tumor	buccal mucosa	OC	3	4	142	4	24.28	1	242	6	9.93319	10.1487	9.51814	9.29861	10.5266	10.8742	10.9744	11.6819	11.4264	10.403	8.4008	12.3383	11.6755	11.5776	12.6383	9.22842	9.44318	9.51828	10.2149	10.5812	9.11153	10.6185	10.6257	10.3468	10.5646	10.1506	11.4037	11.4936	10.1515	11.8102	10.396	9.51972	9.26992	9.27842	10.5471	9.8306	10.4399	9.05132
TCGA-P3-A6T8	Primary tumor	floor of mouth	OC	3	1	143	4	13.14	0	247	6	9.77675	11.2653	9.32406	8.79774	10.5018	9.91361	10.1358	12.0623	11.2347	9.99814	8.50643	11.8012	10.7531	10.5358	12.688	9.0503	9.20188	9.48722	11.1757	10.221	8.59956	10.1713	10.5458	10.6038	10.3228	10.0973	11.1598	11.8471	10.4071	12.0505	9.43427	10.4666	9.8917	9.10638	10.117	10.1679	11.073	9.13155
TCGA-CV-7102	Primary tumor	floor of mouth	OC	3	1	144	4	1.84	1	236	6	9.80346	10.0728	9.48586	8.7261	10.0722	10.0402	10.4608	12.0236	11.2358	9.76464	8.61261	12.479	11.5337	10.2493	12.6639	8.42701	9.25189	9.62985	10.5709	10.027	8.55233	10.5663	10.2792	10.3629	10.2069	9.35958	11.2146	11.1814	10.1562	12.3735	10.1306	9.40545	8.8577	9.63495	10.7334	9.8961	10.9351	9.49704
TCGA-DQ-5624	Primary tumor	oral tongue	OC	3	1	145	4	58.41	0	237	6	10.1205	10.2457	9.7401	8.88923	9.64693	10.1412	10.6507	11.5438	11.4433	9.2485	8.65162	12.0241	10.8965	10.2499	12.0128	8.82932	9.43817	9.42744	10.2214	9.78474	8.31261	10.2849	10.2586	10.0661	10.0011	9.20506	11.2878	11.1071	9.75446	12.2626	9.75285	9.64288	9.12094	8.85859	10.6028	8.41805	9.89601	9.47839
TCGA-QK-A8Z9	Primary tumor	floor of mouth	OC	3	3	146	4	14.75	1	235	6	9.92553	10.1837	9.2869	8.6802	9.58756	9.54855	10.3774	11.8179	11.1924	10.2967	8.48856	10.9337	11.4732	10.8356	11.8957	9.05329	9.50951	9.03689	10.4581	9.90083	8.76559	10.1568	10.0068	9.48655	9.85637	9.65893	10.4143	11.4452	9.76642	11.901	9.56392	9.79188	9.95782	9.43431	11.1703	9.65804	10.4217	9.30678
TCGA-CN-A49A	Primary tumor	alveolar ridge	OC	3	1	147	4	17.28	1	234	6	10.3247	10.8052	9.7712	7.74384	10.8471	9.85291	10.6463	11.4402	11.2231	9.63725	8.76523	11.7244	11.4209	9.7887	11.7267	8.88022	9.2745	9.14014	9.60628	9.60885	8.18346	10.5432	9.51234	10.1282	9.90051	9.49687	11.4605	11.078	10.215	11.5335	9.89701	10.0691	9.17982	9.42778	10.4702	9.60027	10.8913	9.52795
TCGA-CQ-6221	Primary tumor	oral tongue	OC	3	1	148	4	32.85	0	232	6	10.6799	10.5658	9.76031	9.119	10.1055	9.74513	10.8552	12.5347	11.0452	10.2756	9.26716	10.9755	11.1937	9.89158	12.3937	8.16684	9.36854	8.96814	10.8904	10.2677	7.92201	11.3047	10.0759	9.37498	10.5137	9.95957	10.7052	12.3459	11.1834	10.8799	9.91975	9.75669	10.1711	7.61251	10.6296	10.4852	11.6374	9.71669
TCGA-CN-4736	Primary tumor	oral tongue	OC	3	1	149	4	12.98	1	228	6	9.83815	10.4291	9.72494	8.92777	9.79131	9.81261	10.2218	11.6049	11.7769	10.1883	8.40046	11.6841	11.0431	10.1629	12.0477	9.037	8.99336	9.31309	10.6493	9.037	8.51312	10.102	10.4161	10.2654	9.90661	9.45784	10.684	10.595	9.94268	11.9215	10.64	9.63045	9.70495	9.37615	10.3656	8.88064	10.1122	9.25981
TCGA-CQ-6227	Primary tumor	oral cavity	OC	2	1	150	4	4.24	1	230	6	10.2086	10.5879	9.45009	9.27256	10.8241	10.485	11.0252	11.9273	11.366	9.75873	8.79519	11.6909	11.6508	11.1888	12.1578	9.08439	9.68254	8.95493	9.77792	10.0188	7.33549	10.3641	10.3165	10.2256	10.1224	9.71138	11.3032	11.2169	9.72668	11.9084	11.0092	9.62948	8.72076	9.5659	9.70202	9.42567	10.7361	8.87482
TCGA-CV-7238	Primary tumor	oral tongue	OC	3	1	151	4	89.59	0	231	6	10.5011	10.5112	9.86932	8.9587	9.84464	10.418	10.5092	11.5229	11.3802	10.2917	9.09337	12.6601	11.0957	10.6762	11.9063	9.08585	9.3606	9.48261	9.99903	10.2094	9.1083	10.2426	10.3064	11.069	10.2756	10.0318	11.459	10.5697	10.011	11.5604	9.56759	9.97423	9.27345	10.5682	10.2339	9.21556	10.1965	9.47933
TCGA-HD-8635	Primary tumor	oral tongue	OC	3	1	152	4	22.83	0	227	6	9.85077	10.3943	9.48526	8.35283	9.94622	10.2772	10.1037	12.3898	11.7031	9.51144	8.10376	11.9174	11.3031	10.499	12.0657	8.63602	9.65675	9.25678	10.3776	9.81208	8.43709	10.2591	10.254	10.3711	10.1138	9.89928	11.3902	10.9424	10.11	11.8223	9.79089	9.51355	8.64464	8.61425	10.6601	9.26379	10.472	9.12134
TCGA-WA-A7H4	Primary tumor	oral tongue	OC	2	1	153	4	14.55	0	226	6	9.8456	10.6904	9.66913	8.87821	10.8894	10.0578	10.2999	11.9742	11.4249	10.0211	8.62947	11.5189	11.4806	10.8207	12.0153	9.01633	9.53719	9.26017	10.5746	9.86928	9.44401	10.074	9.82747	10.2646	10.0426	10.1059	11.5466	11.2785	9.86432	11.7021	9.43401	9.4172	9.24881	9.51366	10.8802	9.89257	10.6813	9.09242
TCGA-IQ-A61J	Primary tumor	oral tongue	OC	3	1	154	4	33.54	0	223	6	10.0551	10.2733	9.70561	8.76919	10.2335	10.123	10.4835	11.4282	11.8663	9.93242	8.83052	11.1331	11.1893	11.0817	12.0375	9.59552	8.9898	9.45916	10.451	9.54019	8.42771	10.1218	10.0419	10.356	10.2668	9.47329	11.0124	10.8281	9.90809	11.5885	9.92327	9.84642	9.21964	9.14152	10.627	9.21404	10.3376	8.99895
TCGA-CN-4740	Primary tumor	oral cavity	OC	3	1	155	4	27.56	1	229	6	10.3837	10.5673	10.2793	8.83096	10.3667	10.1776	10.6767	11.5942	11.7243	9.5208	8.71544	12.5363	11.5675	10.2229	12.1348	9.64264	9.43127	9.23095	9.60855	10.0558	8.70099	10.6496	10.2808	11.0474	10.0951	10.0429	11.319	11.2778	10.4868	12.3425	9.58155	9.1712	9.16738	9.00682	10.7278	9.56133	10.7249	9.6813
TCGA-CQ-5330	Primary tumor	oral tongue	OC	3	1	156	4	62.32	0	225	6	9.82921	9.69645	9.67544	9.28494	9.53043	10.2432	10.2138	11.8108	11.2473	10.1342	8.70702	12.2057	11.1523	10.4936	12.3994	8.64909	9.43672	9.44261	10.6787	9.97944	8.20368	10.5715	10.5361	9.86212	10.0872	9.3276	11.4777	10.2877	9.7209	11.961	9.67659	9.97457	9.72187	9.67559	10.6707	9.15029	10.3998	8.78515
TCGA-CV-7103	Primary tumor	oral tongue	OC	3	1	157	4	52.27	1	224	6	10.4622	10.6106	9.87619	8.96272	10.0278	10.2257	10.2781	11.4783	11.7847	10.1787	9.19685	11.441	11.045	10.9788	12.2116	8.83836	9.55399	8.87047	11.0415	10.0197	8.6253	10.5119	10.4385	10.9966	10.5626	9.9548	10.6453	11.0342	9.97955	11.7174	9.21947	9.3535	9.78156	9.23599	9.8957	9.45157	10.4893	8.8264
TCGA-CN-6017	Primary tumor	oral tongue	OC	3	1	158	4	28.02	1	252	6	10.5878	10.4175	10.5499	9.38348	9.98918	10.4601	10.6698	11.6854	11.5824	10.2771	9.41918	11.8222	11.5743	10.7415	12.1027	8.63	9.0825	9.46582	9.83733	10.0391	8.4981	10.6657	10.6135	10.5422	10.4187	9.61125	11.0431	10.6734	9.83186	12.1527	10.1756	9.74335	9.58981	9.27482	10.3426	8.44177	9.82362	9.30671
TCGA-DQ-5625	Primary tumor	oral tongue	OC	2	1	159	4	37.22	1	249	6	10.4482	10.8127	10.1691	8.90109	10.5414	10.3706	10.7987	11.9331	11.635	10.1212	9.02776	11.9547	11.551	10.5163	12.1283	9.48226	9.84916	9.40109	9.61835	9.78015	9.24726	10.6737	10.2874	10.6218	10.0658	9.87003	11.7448	11.4117	10.3771	12.3984	10.4437	9.88096	9.38583	9.45164	10.3318	9.48306	10.9101	10.2777
TCGA-CQ-5325	Primary tumor	oral tongue	OC	2	1	160	4	21.48	1	245	6	10.76	10.3373	9.96735	8.92076	9.72578	10.1386	10.6394	11.7547	11.9765	10.4202	8.94776	12.1477	11.2393	10.8197	11.9946	8.91331	9.75664	9.62139	9.97642	10.3392	7.85537	10.3821	10.4711	11.0557	10.2022	10.0598	11.2153	10.9541	10.2959	11.7592	10.3875	9.92669	9.74269	8.88056	10.5037	9.25148	10.4558	9.42399
TCGA-H7-A6C4	Primary tumor	oral tongue	OC	3	1	161	4	[Not Available]	1	248	6	10.4903	10.4552	9.86282	9.22481	10.4214	10.9099	9.98776	11.6039	11.3285	10.0163	9.76079	12.2382	10.9134	10.5604	12.3133	9.50348	9.58398	9.28478	9.91751	9.916	8.41926	10.6995	10.6712	10.6379	10.4888	9.95122	11.8678	11.6686	10.0339	11.6126	9.98559	9.35472	9.14809	9.47596	10.6648	9.77256	10.8139	9.15325
TCGA-QK-A652	Primary tumor	oral tongue	OC	3	1	162	4	21.19	0	246	6	9.78508	10.4203	9.46198	8.46268	10.1062	10.5536	10.0186	11.6264	11.3787	10.2676	9.07587	11.8719	11.0488	10.7433	12.0739	9.41252	9.99284	8.85161	11.0371	9.75547	8.70368	10.6267	10.3793	10.4645	10.0476	9.94582	11.4517	10.9927	9.9934	11.4363	10.3051	9.63485	8.98691	9.28565	11.042	9.50561	10.6455	9.6797
TCGA-CV-A464	Primary tumor	buccal mucosa	OC	3	1	163	4	56.57	0	250	6	9.78394	11.0687	10.0936	8.79994	10.091	10.5391	10.6708	11.9197	11.3505	10.3683	9.13768	12.8508	11.2869	10.9715	12.2579	8.46067	9.68316	9.53832	10.9851	10.2169	8.77261	10.6359	10.5219	10.0555	10.4566	9.97524	11.4364	11.51	10.1688	11.7504	10.3441	9.18221	8.95117	9.21191	10.7122	9.07193	10.4326	9.42488
TCGA-CV-A6K0	Primary tumor	oral tongue	OC	2	1	164	4	19.91	0	244	6	10.2187	10.0347	9.61268	9.15906	10.1341	10.2747	9.89324	11.4106	11.2794	10.2087	8.70374	11.2771	11.2535	10.7894	11.9839	9.22109	9.29218	9.0194	9.89932	9.75161	8.55366	10.1667	10.1923	10.3862	9.92266	9.70201	11.1858	10.961	9.77248	11.7083	9.94783	9.37746	8.9301	9.4621	10.6968	9.39479	10.4461	9.45386
TCGA-CN-4728	Primary tumor	oral cavity	OC	3	1	165	4	56.64	0	147	5	10.1423	10.1371	9.79961	9.0173	10.1655	9.75418	10.1804	11.3332	11.3156	10.0221	8.18925	11.4278	11.151	9.51771	12.2512	8.77332	8.99675	9.0625	9.59921	9.48026	8.53757	9.96193	10.2418	10.2197	9.65847	9.59665	10.9294	10.6	10.063	11.8576	9.7465	9.18791	9.31889	8.76878	10.8265	9.05879	10.3485	8.70211
TCGA-CV-6934	Primary tumor	oral tongue	OC	3	1	166	4	2.14	1	148	5	10.1246	10.1249	9.96111	8.8003	10.1095	9.83539	10.4971	11.2284	11.278	10.2094	8.811	11.4659	11.0757	10.2848	12.0726	9.10065	9.52355	9.354	9.74062	9.71615	8.43788	10.1602	10.3666	10.4996	10.18	9.14079	11.1814	11.0211	10.2042	11.4587	9.53758	9.37339	8.85044	9.20306	10.1669	8.96827	10.2472	9.49397
TCGA-CR-7377	Primary tumor	oral cavity	OC	3	1	167	4	9.17	1	153	5	10.0814	10.0417	9.32214	8.41772	9.59023	9.86881	10.8501	11.5929	11.2021	9.96336	8.37272	11.1669	11.7304	9.81375	11.9333	8.4742	9.26204	8.92228	9.82883	10.1223	8.01487	9.8087	10.2642	10.2805	9.43325	9.43179	10.6675	10.4023	9.85142	11.6077	9.72464	9.1964	9.11039	9.18169	10.4245	8.95623	10.0436	8.98642
TCGA-CN-5370	Primary tumor	oral tongue	OC	3	1	168	4	8.51	1	155	5	9.1228	10.1319	9.05165	8.26639	9.76101	10.128	10.7089	11.5008	10.7259	9.7736	8.27886	11.0502	11.5254	10.8159	11.6679	8.36589	8.84746	9.29167	9.85287	8.86963	7.51203	9.45997	10.1367	9.95659	9.02827	9.03319	10.8765	11.203	8.99253	11.7689	9.70459	9.31877	9.05994	10.099	9.85796	9.17564	10.2625	8.80975
TCGA-CV-A45R	Primary tumor	oral tongue	OC	3	1	169	4	180.03	0	152	5	10.4397	10.4053	9.99319	8.56333	10.0237	10.1969	10.757	11.5616	11.8158	9.66429	9.04557	11.942	11.4256	11.2905	12.3681	8.5186	9.70891	9.11608	10.2469	9.83056	8.86676	10.1266	10.1642	9.77855	10.3029	9.79427	10.8607	11.3182	9.42668	11.8393	9.92214	9.36485	9.2814	9.31449	10.0163	9.29693	10.5448	9.56784
TCGA-CN-6019	Primary tumor	oral tongue	OC	3	1	170	4	34.1	0	150	5	10.0176	10.1932	10.1364	9.21034	10.2136	10.4188	10.4264	11.3371	11.104	10.257	9.08745	11.2218	11.2926	10.4604	12.5929	8.81499	9.3271	9.30946	10.0147	9.73101	8.60171	9.98609	10.405	10.233	10.5617	9.47466	11.2675	10.4768	9.89839	11.6688	9.70158	9.43727	9.93412	9.28562	10.6812	8.83976	10.1529	8.70241
TCGA-CN-4733	Primary tumor	oral tongue	OC	3	1	171	4	52.1	0	149	5	10.147	10.1812	9.63915	8.96938	9.63674	10.0867	10.271	11.5757	11.425	10.0611	8.8617	11.1287	11.0692	10.3242	12.0379	8.73534	9.3175	9.28475	9.9989	9.7185	7.95943	10.2658	10.5182	10.2675	10.0258	9.48493	10.6064	10.7793	10.1274	11.7384	9.89723	9.94282	9.7185	9.95004	10.0128	8.8965	10.1439	8.13189
TCGA-CN-6016	Primary tumor	floor of mouth	OC	3	1	172	4	47.4	0	151	5	10.0419	10.3107	9.75572	8.73855	9.79254	10.0033	10.4747	11.3629	11.0331	9.96781	10.2618	11.5342	11.0789	10.4033	12.0027	8.38663	9.14355	9.26964	9.58311	10.444	8.1657	10.3945	10.3078	10.2287	11.0892	9.23419	10.6139	10.6921	9.96574	11.7038	9.70508	9.47312	9.3867	8.96718	10.0426	8.46885	9.82905	9.15928
TCGA-CV-7090	Primary tumor	oral cavity	OC	3	1	173	5	172.54	0	198	5	9.79064	9.97998	9.29171	8.29275	9.55239	10.0164	10.1701	11.4014	11.2088	9.87658	8.37331	11.7928	11.1832	10.6338	11.6192	8.7619	8.95682	8.50932	9.88806	9.79964	8.50932	10.4034	9.9213	10.27	9.65014	9.41765	11.0035	10.6694	10.1497	11.7594	9.67154	9.44276	9.05527	9.27441	10.2946	8.59278	9.55947	8.94064
TCGA-D6-6515	Primary tumor	oral tongue	OC	3	1	174	5	13.24	1	199	5	9.85149	10.2449	9.47281	9.05859	9.78474	10.096	10.2406	11.4126	11.2617	10.0505	8.47498	10.9509	10.758	10.6486	11.9482	8.61328	9.2432	9.12176	9.77036	9.60482	7.9931	9.9758	10.2636	10.4699	9.78734	9.74383	11.0133	10.6953	9.7086	12.3043	9.881	9.21837	9.32601	9.36743	10.3901	9.05103	10.5329	8.9959
TCGA-BB-7872	Primary tumor	oral tongue	OC	2	2	175	5	38.37	0	201	5	8.07281	9.97353	7.84121	9.06174	9.95438	9.26558	9.4879	11.5437	10.0434	10.0576	9.34903	11.5399	10.2306	10.4616	11.8451	8.89688	9.75529	9.35591	9.40403	9.96061	7.88808	10.168	9.95347	10.1167	9.44254	9.73034	11.8126	11.1654	9.94813	11.0462	10.3266	10.5517	9.35677	8.71875	10.1635	8.92955	10.1596	9.52043
TCGA-CQ-7069	Primary tumor	alveolar ridge	OC	3	1	176	5	41.85	0	202	5	9.36983	10.1476	8.55079	7.25265	9.56451	9.9196	9.99049	11.333	11.0145	9.5454	7.73888	10.5814	10.4528	10.4595	11.4636	7.84876	9.64169	8.35206	9.12134	8.86789	8.92111	9.88134	9.95596	9.73711	9.01294	9.54204	10.1558	9.74479	9.76433	11.5254	9.66845	8.55024	8.5402	8.28447	10.1988	8.28146	9.46847	9.27763
TCGA-CN-5359	Primary tumor	floor of mouth	OC	3	1	177	5	12.39	1	185	5	9.23848	9.8899	9.1213	8.45751	9.80455	9.09271	9.5024	11.5805	10.8139	9.79603	7.91049	11.4877	10.7631	9.56085	12.1496	8.67458	8.80824	8.93056	9.5865	8.7337	8.65279	10.0242	9.52887	10.2006	9.18673	9.46339	10.6887	10.2813	9.79096	11.8913	9.48042	9.62766	9.71439	8.57318	10.0957	9.14789	10.3309	8.10045
TCGA-CR-7367	Primary tumor	oral cavity	OC	2	1	178	5	47.31	0	184	5	10.1638	10.0815	9.45648	8.70642	9.18232	9.69059	9.87325	11.0263	10.8898	9.92157	8.56423	11.9269	11.4413	10.2241	11.6773	8.67575	9.15521	8.33279	9.54023	9.57453	7.60733	9.54154	10.015	9.92433	9.61737	9.53958	10.5904	10.4852	9.6099	11.3655	8.61486	8.94276	8.0478	8.86227	10.442	9.57133	10.6393	9.14319
TCGA-CR-7380	Primary tumor	oral cavity	OC	3	1	179	5	19.91	1	200	5	10.1261	9.71748	9.7498	8.54948	9.43902	9.61135	10.1754	10.6627	11.3016	9.872	8.1478	11.0191	11.6132	9.69946	12.0174	8.6296	9.24327	8.61686	9.89459	9.49381	8.33283	9.5263	10.3637	10.2509	9.36257	9.48181	10.4395	10.7918	9.75618	11.8296	9.67421	9.48882	9.10019	9.25976	10.0658	9.33059	10.438	8.32614
TCGA-CR-7368	Primary tumor	oral cavity	OC	3	1	180	5	40.9	0	179	5	9.46136	9.73237	9.19408	8.03362	8.89388	8.52002	9.63747	11.0836	10.8538	9.65576	8.62699	10.8994	10.6851	9.89905	11.3038	8.71449	9.20786	8.00581	10.1706	9.22783	8.02387	9.69955	9.20747	9.48999	9.62731	9.19633	10.0561	10.4637	9.62247	11.2551	9.21645	9.9887	9.65179	7.65822	10.2421	9.01207	10.2411	8.8723
TCGA-CX-7219	Primary tumor	floor of mouth	OC	3	3	181	5	34.33	0	173	5	10.2275	9.91394	9.86068	9.00565	8.96728	9.05179	10.2232	11.0548	11.0648	10.2456	8.54174	11.8268	11.4711	10.3387	11.6533	8.55413	9.04567	8.75306	10.1891	9.69715	7.52437	9.7775	9.92569	9.70827	9.91921	9.55714	10.6777	10.9707	9.78224	11.4691	9.1456	9.57669	9.35895	9.88678	10.9584	8.97375	9.98426	8.08299
TCGA-CR-7369	Primary tumor	oral cavity	OC	2	1	182	5	35.81	1	178	5	9.23562	9.63562	9.26163	8.58174	8.9247	9.11774	10.5379	10.8621	10.6676	9.8945	8.71597	11.5306	11.3075	9.53124	11.8415	8.95291	9.43165	8.85059	10.3347	9.31073	7.70998	9.77308	9.37692	10.1953	9.54321	9.43808	10.6764	10.9402	9.63376	11.2854	9.80327	9.04846	8.74737	9.03909	10.2365	8.9073	10.1902	9.53524
TCGA-CV-7446	Primary tumor	oral tongue	OC	3	1	183	5	35.91	1	177	5	8.80263	8.68704	8.28029	6.89029	9.73882	9.23831	8.7466	10.3097	9.94464	9.82225	7.87311	11.0133	9.87016	9.72963	12.0244	8.49199	9.40397	7.61796	8.87226	9.10531	7.19828	9.18462	9.46558	9.49868	9.11664	9.16019	11.06	10.1111	9.37123	10.6025	8.69462	8.2613	7.73042	8.25105	10.306	8.66662	9.66034	8.93334
TCGA-CV-6939	Primary tumor	oral tongue	OC	2	1	184	5	21.88	1	154	5	9.4421	9.85199	9.29502	8.30366	9.55077	9.71432	9.61892	11.4015	10.3792	10.3066	8.68979	10.4628	10.7707	9.58525	11.8795	8.16962	8.58341	9.16463	9.68919	9.33566	7.85101	9.69724	9.87304	10.1281	9.51089	9.53096	10.6524	10.4908	9.87902	11.4117	9.8648	9.28926	9.00339	9.56529	10.4225	9.09586	10.2755	9.22073
TCGA-CV-5970	Primary tumor	oral tongue	OC	3	1	185	5	13.34	1	170	5	9.6013	9.93217	8.83956	8.71447	9.47339	9.53632	10.561	11.3551	11.5231	9.6489	8.08564	11.3617	11.5231	9.94401	11.7812	8.47031	9.85669	8.87766	10.414	9.47237	8.50068	10.1535	10.1138	9.76873	9.73165	9.4652	10.7931	10.9904	9.77455	11.2603	9.63911	9.72738	9.29424	8.82101	10.4487	9.39363	10.5042	8.88535
TCGA-CR-7394	Primary tumor	oral tongue	OC	3	1	186	5	44.22	0	175	5	9.59531	9.55259	9.07324	8.18578	9.6368	9.83927	9.39017	11.0849	10.4694	9.42984	8.32863	10.3121	10.4261	10.1924	11.5293	8.54831	9.19604	8.54583	9.12117	9.3957	7.64107	9.5276	10.0613	10.1789	9.51367	8.87592	10.3814	10.2818	9.58929	11.4783	9.81158	9.07189	8.28157	8.67663	10.0123	9.01008	10.22	8.81319
TCGA-CQ-A4CH	Primary tumor	oral tongue	OC	3	2	187	5	12.45	1	172	5	9.30928	9.98581	9.38905	8.23206	9.51198	10.2324	10.2914	10.8952	10.9038	9.74311	8.64395	11.3586	11.0294	10.7614	11.9171	8.12925	9.65672	8.69001	10.1075	9.60657	9.3102	9.8466	10.3196	10.0155	9.64288	9.57393	11.0111	10.6284	8.68575	11.8081	9.31756	9.08527	8.88452	9.08957	9.95077	8.84562	10.1482	8.20258
TCGA-CV-7568	Primary tumor	oral cavity	OC	3	1	188	5	30.45	1	171	5	8.38737	9.74344	8.07048	7.81254	9.86639	9.89297	9.18387	11.1733	10.6135	9.66481	7.53239	10.5134	10.5771	9.66848	11.6604	8.55489	9.14806	8.87462	9.09671	9.38856	8.01282	9.78863	9.77858	9.90468	9.31814	9.33347	10.9211	10.331	9.93926	12.1307	9.85146	8.71351	8.54654	9.10972	9.75642	9.46964	10.6521	9.03752
TCGA-D6-6825	Primary tumor	oral tongue	OC	3	1	189	5	16.13	0	176	5	8.86258	9.71829	8.65376	8.46358	9.44365	9.67506	10.6602	11.3351	10.8104	9.94292	7.60851	10.7382	11.5188	9.55608	11.6701	8.73076	9.40218	8.88443	10.0137	8.78598	7.49	9.94603	10.2887	9.84007	8.91778	9.36468	10.4108	10.7858	9.6341	11.1761	10.0225	9.2031	8.69823	9.13789	10.7909	8.98786	10.1951	9.40387
TCGA-CV-7416	Primary tumor	oral cavity	OC	3	1	190	5	25.07	1	182	5	9.70731	9.54074	9.07058	8.06442	10.3591	10.2123	9.98711	11.3107	11.9393	8.94228	8.3183	11.4846	11.3767	10.6308	11.9963	9.0433	9.44158	8.88789	10.7972	9.11206	9.11796	9.76239	9.91317	10.0604	9.5603	9.15814	10.8209	10.4913	9.20611	11.9273	9.26133	9.2445	9.41819	8.91245	10.1121	8.98275	10.1349	8.56027
TCGA-CV-7435	Primary tumor	oral cavity	OC	3	1	191	5	153.75	1	183	5	9.20435	10.2387	8.66665	8.8559	9.92812	9.50468	10.0181	11.2996	10.9515	9.75886	8.65569	11.3398	10.3452	10.473	12.0125	8.29902	9.18836	8.31643	10.3	9.65595	8.09219	9.97163	10.0953	10.2623	9.84418	9.73058	9.87741	10.7327	9.80339	11.7474	10.2872	8.69616	8.62248	8.65158	10.36	9.50164	10.758	8.71335
TCGA-CV-7236	Primary tumor	oral tongue	OC	3	1	192	5	4.73	1	191	5	10.0591	9.83338	9.58559	8.78174	10.2482	10.1955	9.89361	11.5561	10.9702	9.77503	8.85605	11.4108	11.1482	10.2801	11.1561	8.46598	9.149	8.92564	9.79906	9.46838	8.50114	10.0703	9.8414	10.2538	10.0318	9.48604	10.8041	10.9058	9.71107	11.3318	9.48238	10.0192	8.77097	8.53688	10.3254	8.94066	9.91387	9.06826
TCGA-DQ-5631	Primary tumor	oral tongue	OC	3	1	193	5	18	1	186	5	9.34116	9.1096	9.22054	8.39874	10.2688	10.0422	10.7619	11.4408	11.6074	9.78286	8.8246	11.2001	11.9653	11.2738	11.9133	8.17045	10.1871	8.7008	10.7891	9.46994	9.50148	9.3037	9.74025	9.43076	10.256	9.01939	10.3469	10.847	8.82912	11.773	10.5763	9.19742	8.42589	8.94766	10.5596	8.75096	10.0629	8.1752
TCGA-CR-7376	Primary tumor	oral cavity	OC	3	1	194	5	31.93	0	163	5	9.19481	9.6513	9.38164	8.27776	9.37827	9.63121	9.70146	11.2231	10.4133	9.52088	8.32708	11.017	10.5397	9.87025	11.6633	8.04929	9.06518	8.74503	9.13984	9.13397	7.91696	9.53846	10.0008	9.85657	9.37401	8.87028	10.754	9.67977	9.43866	11.2331	9.48877	9.19401	9.04389	7.53984	10.055	8.20609	9.49008	8.22355
TCGA-CR-7382	Primary tumor	oral tongue	OC	2	1	195	5	26.15	0	165	5	9.38253	9.71906	9.23781	8.29427	9.15766	9.42674	9.36542	11.304	10.7792	10.3791	8.14663	10.6805	10.5469	10.2164	11.4624	7.70363	8.98914	8.58662	9.68139	9.47797	7.90085	9.44186	10.0947	9.825	9.53234	9.21534	10.229	10.5135	9.36542	11.6999	9.59064	9.11243	8.70562	9.14969	10.0108	8.6947	9.823	8.28556
TCGA-CR-7391	Primary tumor	oral tongue	OC	2	1	196	5	29.99	0	159	5	10.4454	10.1973	9.90318	8.65802	9.77237	10.0079	9.87689	11.0532	11.2264	9.93661	8.74507	10.8776	10.9688	10.1373	11.7905	8.87249	9.02076	9.17101	9.90406	9.27029	8.08001	9.93786	10.3332	10.4989	9.94565	9.30927	10.8526	11.2426	9.50903	11.7949	10.0241	9.32891	8.54313	9.04339	10.5402	9.63096	10.5867	9.28154
TCGA-CN-4742	Primary tumor	oral tongue	OC	3	1	197	5	13.04	1	169	5	10.0774	9.98449	9.27361	8.47508	9.67923	9.85242	10.6802	11.49	11.8213	10.5401	8.32847	11.0798	11.5011	10.9381	11.8379	8.35057	9.76578	8.49931	9.90404	9.11003	8.33798	10.2949	10.3539	10.2977	9.72043	9.34049	10.5382	11.1442	10.3997	11.5131	9.8771	8.8721	8.59631	8.57636	9.94716	9.35618	10.5337	8.6186
TCGA-CR-7392	Primary tumor	oral tongue	OC	2	1	198	5	46.81	0	164	5	9.6897	10.3083	8.91732	8.86032	9.15576	9.27839	10.229	11.1218	11.0567	10.4113	8.18411	10.7795	11.0467	10.7173	11.3922	7.66469	9.36262	8.40091	10.0987	9.1804	7.96619	9.93749	9.67157	9.55674	9.21301	9.28749	10.2414	10.4849	8.93027	11.7454	9.73199	9.04742	8.49624	8.50407	9.97318	8.71103	9.78758	8.10652
TCGA-CX-7085	Primary tumor	oral tongue	OC	2	1	199	5	10.55	0	166	5	10.0587	9.75237	9.31885	8.2862	9.30194	9.62573	9.4906	11.0373	10.8191	9.46596	8.36508	10.1826	10.5885	9.86737	11.4113	8.20501	8.87814	8.78759	9.2383	9.15078	7.91333	9.59419	9.89901	10.0278	9.47384	9.02729	10.1371	10.3749	9.28602	11.6089	9.68438	8.85243	8.22741	8.60635	10.1762	8.88802	9.98377	8.64347
TCGA-CR-7393	Primary tumor	oral tongue	OC	3	1	200	5	32.62	0	167	5	10.112	9.71711	9.70541	8.40985	9.52244	9.62192	9.63543	11.031	11.0225	9.55287	8.44352	10.36	10.8982	9.9981	11.8168	8.64839	8.94088	8.80403	9.58062	9.06253	7.95103	9.69255	9.98848	9.99548	9.76193	8.81198	10.6328	10.3298	9.47939	11.5599	9.42728	9.00819	8.99077	8.57084	10.4366	8.80203	10.0511	8.81198
TCGA-CR-7397	Primary tumor	oral tongue	OC	3	1	201	5	24.77	0	160	5	9.8994	9.78805	9.48703	8.59591	10.227	9.89425	9.80645	11.1717	11.2192	9.83932	8.22926	10.9271	10.827	10.0257	11.8297	8.88455	8.88973	8.87237	10.0414	9.22138	8.25629	10.1959	10.0707	10.1022	9.81647	9.15399	10.8766	10.3061	9.80645	11.3922	9.64607	9.00737	8.92554	8.82621	10.3594	9.32203	10.4652	8.93226
TCGA-CN-5373	Primary tumor	floor of mouth	OC	3	1	202	5	52.04	0	174	5	9.87458	9.67604	9.64206	7.94094	8.96175	9.54344	10.1345	10.6941	11.1685	9.61195	8.61046	11.0386	10.922	10.3457	11.2977	8.24642	9.60151	8.76139	9.34524	9.24518	7.50427	9.54529	9.90693	9.73561	9.41775	9.0439	10.1583	10.2094	9.33458	11.1172	9.832	9.12658	8.30876	7.84503	10.3254	8.63674	9.79981	9.1241
TCGA-CR-6488	Primary tumor	oral tongue	OC	2	1	203	5	12.45	0	156	5	9.88238	9.88678	9.41633	8.29772	9.65123	9.71752	10.5788	11.0859	11.8098	10.4393	8.50785	10.8088	11.3779	11.3565	11.7954	8.51497	10.0218	8.64525	9.83595	9.78857	8.726	10.0968	9.62707	9.80434	9.78857	9.14478	10.6911	10.4007	9.16302	11.3311	9.37896	9.09909	8.58835	9.81534	10.3046	8.47902	9.65058	8.70748
TCGA-CN-4737	Primary tumor	oral tongue	OC	3	1	204	5	20.53	0	161	5	10.086	10.1919	9.7547	7.86432	9.92758	9.58593	10.1327	11.3569	11.1589	9.77327	8.47407	11.6753	11.3001	10.4576	11.7863	8.24377	9.14095	8.41221	9.89984	9.17408	9.26704	9.96331	10.0481	9.83631	11.1422	9.42536	10.6339	10.2272	9.61453	11.7509	9.46836	9.05278	9.44982	8.37535	10.2391	9.01291	10.1762	8.20891
TCGA-CR-7372	Primary tumor	oral tongue	OC	3	1	205	5	24.93	0	158	5	10.0313	10.2165	9.57787	8.58831	9.89921	10.2955	10.1319	10.7677	11.5114	9.75772	8.61874	11.7237	11.0147	10.7695	11.7563	8.9849	9.42271	8.51187	9.94037	9.97111	8.52376	10.6686	9.83586	10.188	9.94922	9.46916	10.9723	10.5166	9.82697	12.0809	10.2409	9.22764	8.49642	9.59048	10.5046	8.74898	9.73931	8.98735
TCGA-CN-5358	Primary tumor	floor of mouth	OC	3	1	206	5	8.57	1	157	5	9.88651	10.0696	9.92377	8.76219	9.80031	10.1018	9.79203	11.3051	10.9824	10.0327	8.60709	10.9492	10.8737	10.0702	12.0098	8.49074	9.30587	8.97844	9.45764	9.24949	8.05586	9.81947	10.3409	10.3656	9.94684	9.3213	10.6355	10.1057	9.64642	11.4312	9.30877	9.34793	8.54763	9.04736	10.7884	8.82445	10.2659	8.73074
TCGA-CN-6996	Primary tumor	oral tongue	OC	3	1	207	5	17.41	1	168	5	9.93451	10.27	9.48596	7.99725	9.4767	9.37907	9.79615	11.4889	11.0686	9.83752	8.48353	11.0617	10.941	10.2371	11.581	7.78441	9.22682	8.75637	9.7834	9.3204	8.56356	9.80276	10.1595	9.75186	9.49246	9.57136	10.4072	10.1773	9.74043	11.7003	9.44747	10.1688	8.77106	9.37317	10.4986	8.79003	10.1175	8.70201
TCGA-HD-7831	Primary tumor	oral tongue	OC	3	1	208	5	21.91	0	162	5	9.38111	10.1457	9.26887	8.43835	9.55177	9.82866	10.1755	11.5503	10.6681	10.2465	8.28654	11.0516	10.9824	10.6016	11.917	8.48094	9.44705	8.90427	10.5273	9.40956	7.97175	10.4164	10.1712	9.73401	9.75537	9.33413	10.856	11.0803	10.0648	11.6865	10.1934	9.15574	8.96887	8.78469	10.1863	8.28119	9.82499	8.16989
TCGA-CV-7104	Primary tumor	oral tongue	OC	3	1	209	5	12.91	1	180	5	9.53516	10.4435	8.99383	8.39476	9.61223	9.84972	10.2508	11.3284	11.25	10.0666	8.33004	11.9169	11.1107	10.4083	11.7146	8.29759	9.4041	9.12309	9.91737	9.83141	8.10472	10.089	10.1337	9.71949	10.0148	9.50082	10.8736	10.6435	9.6553	11.751	9.89177	9.62537	8.20437	8.71199	10.601	8.65868	9.76545	8.12336
TCGA-CR-7365	Primary tumor	oral cavity	OC	3	1	210	5	39.13	0	181	5	9.78176	9.89588	8.98581	7.75552	9.35444	9.78916	9.70034	11.2857	11.2655	9.68709	8.5921	11.5812	11.0674	10.3421	11.9092	8.81396	9.44314	8.24084	9.56242	9.66121	8.33993	9.98775	10	10.0064	9.57032	9.31652	10.6519	10.6277	9.68785	11.8128	10.3248	9.89702	9.82981	9.07545	10.8	8.83319	9.94365	8.67702
TCGA-CV-6933	Primary tumor	oral tongue	OC	3	1	211	6	90.05	1	286	6	9.92043	10.8401	9.67927	8.8302	10.4597	10.2674	11.1274	11.0236	12.4788	10.123	8.6038	11.7949	12.0534	11.0036	12.5661	9.2793	9.19106	9.58593	11.1089	10.4258	9.32648	10.0493	10.3458	10.6043	11.3357	10.1041	10.6337	11.6422	10.3005	12.0681	9.14483	9.52126	9.525	8.76951	10.5918	10.15	11.1821	8.91434
TCGA-CQ-5332	Primary tumor	floor of mouth	OC	3	1	212	6	10.41	1	269	6	10.8108	10.56	10.3854	9.1368	10.3476	10.339	10.5428	10.9498	11.551	9.80343	9.82225	12.4755	11.372	10.3933	12.9965	9.11433	8.80002	8.81649	10.1947	10.0137	8.90386	11.0769	10.5034	10.972	10.1635	10.2184	10.6958	10.5551	9.83524	11.9741	10.4598	9.57268	8.92983	8.9598	10.2406	9.20844	10.7069	9.16279
TCGA-D6-6827	Primary tumor	lip	OC	2	1	213	6	18.66	0	253	6	10.3435	10.0783	9.55505	8.91375	9.85091	10.4748	10.3519	11.8767	11.791	10.9617	9.1871	11.284	11.761	10.9151	11.9666	9.22761	10.1362	9.67292	10.0175	9.652	8.28302	9.86168	10.4132	10.587	10.3577	9.78798	11.2842	11.4064	9.89559	11.4438	9.41974	9.38734	9.8455	9.47265	10.4117	11.2459	12.1686	9.24251
TCGA-UF-A7JA	Primary tumor	buccal mucosa	OC	3	1	214	6	74.41	0	287	6	10.1836	10.7893	9.84324	8.5812	9.619	9.85119	10.4384	11.7678	10.9442	9.76101	8.68533	12.0477	10.9998	9.97202	12.629	8.50912	9.55395	9.26288	10.649	9.54496	9.20376	10.0458	10.3897	10.3223	10.0394	10.3049	11.5879	11.2242	9.68007	11.9461	9.80252	9.74651	10.0421	8.82124	10.5915	11.0295	11.8155	8.99341
TCGA-CQ-7067	Primary tumor	oral tongue	OC	2	1	215	6	16.72	0	255	6	9.73428	10.4808	9.91306	8.88693	9.76568	9.92765	9.83805	11.7649	11.2644	10.0875	8.93683	11.2523	10.9433	10.5147	12.5139	9.07044	9.21058	9.15281	11.7253	9.65761	8.72122	10.6235	9.83563	11.3885	9.7697	9.95366	11.236	11.5329	10.2779	11.8551	10.1086	9.32743	9.01247	8.96416	10.575	9.74657	10.8934	9.42536
TCGA-CV-A45U	Primary tumor	oral cavity	OC	3	1	216	6	35.45	1	266	6	10.2207	10.1076	9.92335	8.54355	9.76129	9.40001	11.2613	11.2595	11.2543	10.3836	8.68163	11.4416	11.9879	10.935	12.4996	9.20041	9.05372	9.71814	10.6844	9.92728	9.41688	9.64057	10.4049	10.3462	10.0153	10.5665	11.0636	10.4172	9.98805	11.9979	9.94675	9.40191	9.25244	9.45997	10.8137	9.33553	10.5394	9.0985
TCGA-CX-7082	Primary tumor	oral cavity	OC	3	1	217	6	0.36	1	267	6	10.9812	10.3689	10.1013	8.76076	9.94569	8.90661	10.2537	11.5458	11.5906	10.1235	9.83342	11.9039	11.0873	10.1369	11.5917	9.51644	9.50863	8.78576	10.2722	10.2174	8.97246	10.5132	10.4806	10.5734	10.6615	9.85258	10.8806	11.112	10.3195	11.9084	9.71903	10.2856	10.1074	8.83553	11.0094	9.70372	10.9679	9.92578
TCGA-CV-7100	Primary tumor	oral cavity	OC	2	1	218	6	9	1	263	6	9.12038	9.97944	9.17542	8.9025	9.93971	10.1422	10.3546	12.0012	11.6224	10.2836	8.76187	10.9895	11.5341	11.1797	12.2004	9.44302	9.35096	9.62594	10.066	9.12528	8.63207	10.4735	10.83	10.1464	9.53967	9.86852	10.8505	10.8236	10.1602	11.6105	10.0142	10.4123	10.0774	9.65161	11.0111	9.75706	10.8058	9.43516
TCGA-CV-7407	Primary tumor	floor of mouth	OC	3	1	219	6	35.51	1	268	6	9.92391	10.0025	9.80622	9.4128	10.155	10.2405	10.3212	11.4717	11.7539	10.3079	9.01585	11.2167	10.7884	11.0469	12.4111	8.79923	9.46284	9.86272	10.5757	9.23813	7.95119	10.7723	10.2191	10.5538	10.7747	9.36986	10.9977	11.3386	10.2006	11.7125	9.3642	9.69055	9.65787	8.40155	10.6201	9.35771	10.6262	8.95151
TCGA-CV-7429	Primary tumor	oral cavity	OC	2	1	220	6	3.52	1	264	6	10.1484	10.364	9.53705	8.9101	10.0927	10.3595	10.4951	11.9045	11.4778	10.3962	8.68616	11.5466	11.3535	10.6259	12.3158	8.27784	10.0516	9.46618	10.1822	9.78868	8.01447	10.4491	10.6958	10.6398	10.3836	10.2972	10.6835	11.4088	9.93645	11.8042	9.33989	10.426	9.71163	10.2002	10.5423	10.1239	11.375	8.8118
TCGA-CV-7414	Primary tumor	oral cavity	OC	3	1	221	6	0.46	1	265	6	10.244	10.6086	9.97889	8.97398	10.105	9.56349	10.6804	11.6981	10.4361	10.3051	9.5941	11.9936	11.018	9.7484	11.4728	9.62605	9.31343	9.29699	10.3386	10.1045	8.24545	10.6274	9.4481	10.5732	10.4495	9.63654	10.9798	11.2736	10.0169	12.1044	9.91982	10.2246	9.89982	9.32807	10.6599	9.55798	10.81	10.2577
TCGA-CV-6936	Primary tumor	floor of mouth	OC	3	1	222	6	5.45	1	258	6	9.99613	9.53252	9.80505	9.54969	11.1249	10.2862	10.8996	11.7172	11.8991	9.59576	9.64643	11.6954	11.7789	9.96866	12.391	9.15168	9.23894	9.57825	11.0459	10.0433	9.65192	10.2293	9.82248	10.9205	10.4165	9.74841	11.3159	11.5895	9.91347	11.9405	9.87781	9.74533	9.17017	9.4422	10.9518	10.0902	11.0574	9.45734
TCGA-CV-7178	Primary tumor	oral cavity	OC	3	1	223	6	71.16	1	257	6	10.536	10.4371	9.79414	8.45728	10.6631	10.4835	9.82286	11.2669	11.5152	9.93436	8.76032	12.2704	12.307	10.9847	12.2657	8.85418	9.28181	8.8655	10.6684	9.75865	8.85005	10.2948	10.2345	10.6471	9.77293	9.35443	11.6692	10.4322	10.3065	11.3316	9.44635	9.18414	8.78436	9.2429	10.5791	9.09432	10.2326	9.11687
TCGA-BA-A6DE	Primary tumor	oral tongue	OC	3	1	224	6	14.45	0	261	6	10.4693	9.91428	9.97749	8.14349	9.86223	9.74074	10.1333	12.5223	11.3923	10.4586	9.38644	12.3493	11.3592	10.8719	12.282	8.7526	9.78976	8.6165	10.5227	10.1783	8.49356	9.36244	9.21198	9.99254	10.2942	9.50294	11.0818	12.134	9.40854	11.8281	10.2665	9.87979	9.53516	8.91258	10.1227	9.65602	10.9692	9.5592
TCGA-D6-A6EO	Primary tumor	floor of mouth	OC	3	1	225	6	24.93	0	259	6	9.69661	10.9051	9.6925	7.13299	9.38641	9.26353	10.4545	11.3349	11.358	10.6593	8.46387	12.1005	11.1033	10.7739	12.2194	7.86457	9.53826	9.18886	10.7686	9.84988	8.32577	10.1978	10.2176	9.81097	10.2398	10.1895	11.0734	11.9522	9.95445	11.5331	10.2767	10.3596	9.65327	8.74554	11.0681	10.3566	11.6131	9.75569
TCGA-CR-6484	Primary tumor	oral cavity	OC	3	2	226	6	11.63	0	260	6	10.5359	10.5799	10.3838	8.60546	10.01	10.04	10.135	11.0975	11.1589	10.1265	9.72474	11.8775	11.3644	10.2134	12.2812	9.12775	8.98891	9.31579	10.397	10.1156	8.26716	10.1814	10.0751	11.8278	10.6319	10.5203	11.4497	10.4851	10.3301	12.1928	10.1748	9.75608	9.53212	9.05281	10.1395	9.13231	10.4041	8.04105
TCGA-CX-7086	Primary tumor	floor of mouth	OC	3	3	227	6	18.82	0	270	6	10.7238	10.2259	10.2855	8.40128	9.77621	9.72562	10.0483	11.0705	11.2999	10.062	8.70296	11.9808	11.4232	10.4654	11.2621	8.90819	9.03474	8.34263	10.3977	9.77381	8.80159	10.3164	10.0514	10.4372	9.8718	10.0172	10.9306	11.7502	9.83489	11.5331	9.76116	8.8928	8.76463	8.35712	10.9464	9.61678	10.8439	8.5446
TCGA-D6-6823	Primary tumor	oral tongue	OC	3	1	228	6	23.03	0	271	6	10.3951	11.2682	10.0341	8.29948	9.63522	9.54569	10.6497	11.2349	11.2576	10.4744	8.93573	12.5266	11.566	10.673	12.246	8.66955	9.59372	8.41674	10.1825	10.5799	9.13447	9.9774	10.1887	10.3803	10.3752	10.4435	11.3207	11.4155	9.86361	12.3785	9.50476	9.70438	9.79872	8.63304	11.2393	9.53449	10.7135	8.43977
TCGA-WA-A7GZ	Primary tumor	floor of mouth	OC	3	1	229	6	20.53	1	272	6	9.73904	10.7916	9.41851	8.73635	9.61975	9.3108	10.5647	11.7031	11.4762	10.2649	7.9446	12.5327	11.9327	10.7524	12.4071	8.8447	9.64098	8.66905	11.3434	10.3783	9.87763	10.3849	10.0038	10.9002	10.1462	10.2496	10.5051	10.729	10.1852	12.1333	8.17983	9.74632	9.305	8.82971	9.9753	9.99863	10.6744	9.5095
TCGA-CV-6960	Primary tumor	oral cavity	OC	3	3	230	6	28.32	1	262	6	10.62	10.304	9.45401	7.7499	9.1866	9.12031	11.054	11.6585	11.8205	10.298	9.12753	11.3846	11.6856	10.6425	11.8295	8.45531	9.76757	8.4131	9.94403	10.2225	8.64959	10.1003	9.32155	9.43009	10.2892	9.97937	10.1618	10.9943	9.84351	11.3704	9.62119	9.9384	8.91558	8.26387	10.459	9.37353	10.3163	9.19779
TCGA-CR-7390	Primary tumor	oral tongue	OC	3	1	231	6	49.54	0	277	6	10.0938	10.0852	9.28092	7.70548	9.85311	9.5778	10.397	10.9684	11.2073	9.82934	8.50949	11.8655	11.437	9.6233	12.1114	8.00523	9.1032	8.12868	10.2678	9.455	9.41675	10.2547	10.0881	10.525	9.56838	9.53232	10.7326	10.6689	10.1551	11.7776	9.51432	9.13594	8.30481	8.2641	10.8895	9.15833	10.1074	8.62862
TCGA-CV-A45X	Primary tumor	floor of mouth	OC	3	1	232	6	6.5	1	273	6	10.3884	10.6548	9.81706	8.43439	9.71866	9.39306	11.4322	11.224	11.2802	9.78405	9.00066	12.2877	12.5261	10.3992	12.0629	8.60646	9.58046	8.63528	9.82256	9.59416	8.72804	10.004	10.2986	10.3417	9.77802	9.72442	10.7096	11.2281	9.3315	11.5703	9.7669	9.07017	8.11585	8.57705	10.2947	9.86316	11.0954	9.90265
TCGA-P3-A6T4	Primary tumor	floor of mouth	OC	3	1	233	6	2.04	1	256	6	9.55399	10.3599	9.22235	9.24775	10.8959	10.0436	10.505	11.1065	11.3365	10.1775	8.55791	11.9658	11.5046	10.2076	12.2945	9.74011	10.2954	9.08091	10.0858	10.4024	9.20622	10.6202	10.472	9.83234	10.3109	9.97705	11.4552	11.3278	10.2335	11.2936	10.09	9.63684	8.92982	8.98445	11.2954	9.79717	10.5323	10.022
TCGA-CN-6024	Primary tumor	oral tongue	OC	3	1	234	6	11.07	1	316	7	10.6042	10.4354	10.332	8.8507	10.4698	10.5447	10.1797	11.1728	11.5025	10.1614	9.7147	12.3749	11.0781	10.5974	12.2199	9.07516	9.35507	8.83843	9.53977	10.2374	8.77979	10.3308	10.1703	10.5622	10.3137	10.0005	11.4139	10.1568	10.6947	11.9549	9.53386	9.70723	9.76884	10.023	9.43145	8.70371	10.0848	9.10618
TCGA-CR-7379	Primary tumor	oral cavity	OC	3	1	235	6	34.03	0	317	7	10.1475	10.8039	9.43933	8.36852	10.2806	10.1193	9.98399	11.532	11.1116	10.0334	8.92853	11.9946	11.2521	10.9481	12.4004	8.6282	9.25176	8.28959	10.3294	10.2	8.54415	10.1312	10.5393	10.7977	10.0557	10.2708	10.786	11.4287	9.64451	12.0599	9.9312	10.0228	8.60023	9.08225	10.6335	9.14474	10.5233	9.24892
TCGA-CV-7097	Primary tumor	oral cavity	OC	3	1	236	6	12.65	1	318	7	10.1767	10.1815	10.076	8.4094	10.2969	9.84568	9.69662	11.7181	11.0872	10.1702	8.99562	11.7607	12.0947	11.3416	12.3345	8.36213	9.21791	9.31356	10.8702	10.2869	7.79499	10.0808	10.0745	10.7263	9.829	10.0312	10.8927	11.0573	9.89576	12.4043	10.1419	9.00732	8.31668	9.61275	10.348	9.31099	10.5622	9.42484
TCGA-CV-7091	Primary tumor	oral cavity	OC	3	1	237	6	111.07	0	319	7	10.1205	10.6399	9.91606	8.64333	10.312	9.85398	10.2097	11.6527	11.4243	9.90421	8.86028	11.7875	10.9884	10.5883	12.4562	9.2303	9.63045	9.00342	10.8794	10.2604	9.16803	10.1943	10.1151	10.643	10.1929	10.5638	10.6247	11.2128	9.7688	12.3692	9.90598	9.22755	8.5886	9.34989	10.8954	9.60452	10.6032	9.19222
TCGA-CV-6956	Primary tumor	oral tongue	OC	3	1	238	6	7.13	1	314	7	9.88592	10.3314	8.7532	8.37073	10.1395	10.4766	10.5231	11.6293	11.8137	10.0554	8.78813	11.2799	11.9583	10.6064	12.3448	8.97778	9.40855	8.79992	11.1104	9.95673	8.71687	10.4007	10.6128	10.4399	10.1354	9.85023	10.3078	11.6099	10.1007	11.9331	9.99377	9.36557	8.5064	9.6294	10.55	9.98411	11.157	8.72925
TCGA-CN-5367	Primary tumor	oral tongue	OC	3	1	239	6	11.56	1	312	7	10.0142	10.4321	9.13394	8.25915	10.2827	9.85186	12.2728	11.5875	10.1581	10.2886	8.83096	12.0858	12.8499	9.54471	11.892	9.20205	8.38776	9.20394	9.62449	9.71872	9.25497	10.4268	10.0071	10.6097	9.87695	9.6819	10.7638	11.4546	9.89168	11.5592	9.52292	10.0769	9.06422	8.28616	10.911	9.16372	10.4545	9.29275
TCGA-KU-A66T	Primary tumor	floor of mouth	OC	3	1	240	6	18.13	0	313	7	9.35802	10.6212	9.36524	8.66716	10.2455	9.81237	11.0811	11.8868	10.8417	9.69849	9.10941	12.4012	12.1911	9.9299	12.3061	9.24857	8.76844	9.01229	10.2031	9.26084	9.2533	10.6517	9.90894	10.1335	9.57305	10.0176	11.9899	11.1129	10.3406	11.9051	10.032	9.31161	8.83937	8.84815	10.4887	9.84094	10.878	9.39359
TCGA-CV-5976	Primary tumor	oral tongue	OC	3	1	241	6	48.55	0	274	6	10.7061	10.13	9.84822	8.69711	9.84343	10.0677	11.0538	11.5658	12.2061	10.3569	9.25764	12.2885	11.9733	10.9525	12.3551	8.7149	9.34096	9.07776	10.3349	9.99285	8.68272	10.2893	10.3668	10.2121	10.4986	9.75735	11.8298	11.5052	9.9	11.7677	9.89688	9.65662	9.4896	8.56603	11.0177	9.60413	10.8367	8.32476
TCGA-CV-6951	Primary tumor	oral tongue	OC	3	1	242	6	30.06	1	275	6	10.6801	10.2278	9.43213	8.69917	9.91063	10.3553	10.4126	11.01	12.0593	10.2179	9.2595	12.2222	11.7334	10.4742	11.9711	8.62606	9.73993	8.87776	9.79169	9.89126	8.63074	10.027	10.2015	10.491	10.3805	9.70854	11.1885	11.1864	9.50185	11.6613	10.1603	9.15941	8.80095	9.07379	10.9207	9.40045	10.4637	9.14857
TCGA-CV-6940	Primary tumor	buccal mucosa	OC	3	1	243	6	26.41	1	276	6	10.2666	10.1762	9.69416	9.09044	10.0269	10.2454	10.5177	11.6917	12.0242	9.93038	9.09044	12.6134	12.0874	10.064	12.1257	9.14048	8.63628	8.6796	10.3737	9.57874	8.48358	10.3429	9.98873	10.2504	9.96783	9.68078	11.3908	11.0145	10.1798	11.984	9.36754	9.68225	9.09044	7.93318	10.7065	8.94744	10.2798	9.25452
TCGA-CQ-5331	Primary tumor	hard palate	OC	3	1	244	7	45.96	0	298	7	10.7172	10.4457	9.46112	8.93866	9.82256	9.68571	10.0987	11.4629	11.3464	9.99405	9.20217	11.4559	10.8414	10.4814	11.897	8.95271	9.11296	8.77893	10.0607	10.0721	7.53099	10.2171	10.1783	10.6383	10.0434	9.90948	10.8332	10.8408	9.78192	12.0779	10.5158	9.70928	8.65597	8.9211	10.3055	9.51347	10.8503	9.65165
TCGA-CV-7425	Primary tumor	oral cavity	OC	2	1	245	7	56.44	1	309	7	10.6687	9.993	9.68321	8.57674	10.8147	9.96928	9.5927	10.7913	11.3703	10.178	9.0855	10.7337	10.9437	10.4209	12.3212	8.46292	9.35501	9.33075	9.87467	9.98829	8.73302	10.149	10.2001	10.4048	9.78589	9.3147	10.6979	11.1057	9.74176	12.2453	10.1806	9.74416	8.75221	8.39128	10.4289	9.45014	10.994	9.32221
TCGA-C9-A480	Primary tumor	oral tongue	OC	3	2	246	7	12.68	0	297	7	10.0334	10.2402	9.54411	8.1044	9.57518	9.94495	10.2749	10.9598	10.7964	9.9645	8.80965	11.5214	10.7866	10.7403	12.2123	9.12515	9.43881	9.20044	9.6352	9.96812	8.73902	10.5228	9.8226	10.3763	9.88689	9.42945	11.3747	10.4922	8.52725	12.0505	10.3184	9.47766	8.80965	9.0873	9.95586	9.22468	10.6325	8.86005
TCGA-C9-A47Z	Primary tumor	oral tongue	OC	3	2	247	7	6.27	1	292	7	9.87546	10.1247	9.1506	8.07584	9.70888	9.69613	10.4965	11.2793	10.8881	9.60963	8.58121	11.9298	11.4158	11.2907	11.9479	8.41655	9.22277	8.83828	10.0481	9.53159	9.13401	9.75685	10.0528	10.246	9.58678	9.55782	11.2155	10.5345	9.29083	11.984	11.2747	9.30381	9.06098	9.19796	10.1799	9.11352	10.1665	9.17696
TCGA-CQ-6220	Primary tumor	buccal mucosa	OC	3	1	248	7	32.36	1	304	7	9.95966	10.5519	9.39435	8.32701	10.0919	9.73257	10.3771	11.2959	11.6054	10.3173	8.22452	11.5111	11.1535	10.5986	12.3521	8.55014	9.47714	9.47932	10.2574	9.50407	8.89102	10.6617	10.696	9.99502	9.84047	10.1117	11.0233	10.6901	10.3706	12.1364	10.2312	9.93137	9.34158	9.72068	10.5565	9.66354	10.7976	9.14618
TCGA-P3-A6T0	Primary tumor	floor of mouth	OC	3	1	249	7	18.99	0	299	7	9.92711	10.0799	9.93631	8.49947	10.3575	10.3808	10.2505	11.8281	11.3534	9.83342	9.35186	10.7194	11.0756	10.5935	12.1105	8.40824	9.05476	9.19694	10.1547	9.85928	8.69393	9.28561	9.33678	10.3816	9.92764	9.81814	10.7946	11.1005	8.90779	12.3938	9.56102	9.47372	9.04306	9.45178	10.8546	9.97712	10.829	9.55691
TCGA-CQ-5324	Primary tumor	floor of mouth	OC	2	1	250	7	52.33	0	330	7	10.3979	10.2334	10.1051	9.77722	10.1883	10.2189	10.6906	11.6129	11.814	10.4028	9.63324	11.216	11.14	10.5271	12.4864	8.38769	8.83587	9.4832	10.0236	9.74462	7.88796	10.2176	10.3397	10.7424	10.4398	9.72896	10.6709	10.9381	9.58494	12.5399	9.96664	9.63324	8.99066	9.27444	10.3744	9.62232	11.0331	8.98291
TCGA-CN-4729	Primary tumor	oral cavity	OC	3	1	251	7	12.88	0	301	7	9.86629	10.737	9.2131	8.55897	10.2439	9.78641	10.0842	11.6207	11.1278	10.0204	8.10206	11.5778	11.2247	10.3114	12.0604	9.32693	8.85507	9.32076	11.4293	8.96867	8.28864	9.76079	10.5151	11.1822	9.29894	9.73704	11.369	11.2247	9.48803	12.036	10.0152	9.54827	9.43376	8.53428	11.0624	9.70026	10.9714	8.84364
TCGA-D6-6516	Primary tumor	lip	OC	3	1	252	7	25.39	0	334	7	10.7975	11.0453	10.2998	9.07837	11.2993	10.547	10.5402	10.8748	12.4087	10.7988	8.41226	11.6528	11.5982	10.6486	12.6544	9.26694	9.86242	8.9572	10.0165	10.4584	10.0238	10.3707	10.2807	11.2107	9.7214	10.3257	10.9499	10.5438	10.3341	12.4132	10.1945	10.1201	9.23055	9.62011	11.3259	8.28375	9.75779	9.85791
TCGA-CQ-6223	Primary tumor	alveolar ridge	OC	3	1	253	7	46.91	0	321	7	9.63117	10.4716	9.65003	8.88424	10.1609	9.72265	10.382	10.9479	11.6711	10.1252	8.01542	11.6093	11.036	10.4322	12.3107	9.10052	9.5398	9.18961	10.1011	8.96451	8.96242	10.3517	10.744	10.5815	9.37648	9.9373	10.8516	11.1541	9.9526	11.5744	9.34563	9.6087	9.31003	8.50928	10.623	9.26593	10.4683	10.195
TCGA-CV-6952	Primary tumor	oral tongue	OC	3	1	254	7	6.08	1	306	7	9.54142	10.1238	8.75127	8.74251	9.5965	10.198	10.1304	11.6714	11.3525	10.1563	8.98763	11.8098	10.814	10.5421	12.06	8.92066	9.64802	9.24148	10.0298	9.97952	7.85088	10.2094	10.6698	10.3001	9.94186	9.65643	11.4365	10.8686	9.96236	11.5175	10.188	10.3626	9.29926	9.84952	10.7087	9.27762	10.4584	9.39741
TCGA-CV-7423	Primary tumor	oral cavity	OC	3	1	255	7	100.49	1	302	7	10.3679	10.154	9.9784	7.63204	9.5494	9.85003	11.0523	11.4237	11.464	10.2081	8.65598	11.7875	11.7367	11.4827	12.4661	8.60027	9.7079	9.04368	10.9989	10.14	8.25422	10.3973	10.0201	10.317	10.0722	9.57773	10.8785	10.7339	10.0676	11.7194	9.72175	9.01201	8.46818	9.00845	10.9434	9.39607	10.6159	9.23975
TCGA-BA-5558	Primary tumor	hard palate	OC	3	1	256	7	65.54	0	300	7	11.2327	10.6507	10.0267	9.32487	9.83063	10.159	10.9986	11.3067	11.5538	10.0163	8.82255	12.3735	12.1476	11.3092	12.1645	8.42143	9.38561	9.27947	10.8311	10.0189	9.30374	9.27475	10.1952	10.8663	10.2396	9.99787	10.9126	11.2227	9.42189	11.544	10.4871	9.29724	8.98838	9.12248	10.0279	9.55072	10.6927	9.52554
TCGA-CN-4734	Primary tumor	buccal mucosa	OC	2	1	257	7	55.52	0	310	7	10.0453	9.73094	9.31374	8.73107	9.80894	10.03	9.9425	11.5215	10.892	9.69253	8.42988	11.0032	10.6724	10.0166	11.4294	8.75908	9.11146	8.3946	9.44225	9.58991	8.1949	10.1252	10.398	10.3526	9.39146	9.68383	10.9529	11.06	9.67323	12.1039	9.9357	9.29803	8.42016	9.68464	10.435	8.9695	10.1969	9.93092
TCGA-CV-7428	Primary tumor	oral cavity	OC	2	1	258	7	54.89	1	335	7	9.7558	10.5718	9.26922	8.2739	9.99182	10.414	10.3776	11.5688	11.4581	10.0955	9.47428	12.0331	11.2914	10.582	12.3185	8.64803	9.27995	9.38039	9.98043	10.6243	8.69754	10.0809	10.0829	10.6301	10.6272	9.82554	11.4548	11.4881	9.8134	11.9578	10.1083	10.6837	9.43312	9.44559	10.7702	9.9469	11.1769	9.01905
TCGA-HD-8634	Primary tumor	oral tongue	OC	3	1	259	7	12.65	1	331	7	10.8583	10.0397	10.2282	8.77935	9.48749	10.0789	10.2001	11.1022	11.6361	10.0517	9.19406	11.5017	11.2523	10.4349	12.2515	8.63848	9.09751	9.05636	9.93179	10.0026	8.74789	10.2232	10.4985	10.4655	9.99597	9.83311	11.0707	10.576	9.94918	12.0558	10.0453	9.21865	8.38855	9.98757	11.0007	9.2386	10.2303	9.19114
TCGA-UF-A7JC	Primary tumor	floor of mouth	OC	2	1	260	7	17.94	1	303	7	9.96412	10.4802	9.34826	8.6007	10.0131	10.4751	10.24	11.2666	11.5502	10.1695	8.9373	11.4118	11.1619	11.5272	11.8184	9.22223	9.22742	8.51547	10.168	9.94427	8.5041	10.5343	10.3183	10.1991	9.53601	9.55129	10.9041	10.9154	10.2545	11.4037	9.8087	9.39535	8.8479	9.43032	10.6079	10.0111	10.5999	9.44229
TCGA-CN-5369	Primary tumor	hard palate	OC	2	1	261	7	12.48	1	307	7	10.4892	10.17	9.38545	9.02305	10.3073	9.925	9.68286	11.1072	11.2701	10.2833	8.75196	11.0028	10.919	10.4522	12.1786	9.1368	9.3881	9.26791	9.60748	9.85242	8.36576	10.1882	10.2642	10.7371	9.81538	9.79854	11.0891	11.0239	9.92687	12.4113	10.4527	9.48226	8.87663	9.18011	10.6787	9.73903	11.0531	9.64264
TCGA-CR-7395	Primary tumor	oral cavity	OC	2	1	262	7	30.55	0	308	7	11.002	10.4882	9.87896	8.87304	10.1635	10.3183	9.82518	11.3844	11.6054	10.1455	8.98212	11.1947	10.9226	10.4245	12.1352	9.0446	9.16199	9.04263	10.3019	10.2178	8.14256	10.3142	9.75217	10.5931	10.1201	9.75217	10.2978	11.1087	9.99505	12.4633	10.3019	9.4629	8.83477	10.0908	10.393	9.60075	10.6654	9.78796
TCGA-CV-A45P	Primary tumor	oral tongue	OC	3	1	263	7	20.99	0	333	7	10.9407	10.385	10.0236	8.742	9.75396	10.4457	10.2579	11.2795	11.578	10.2438	9.18245	11.6694	11.2149	10.6273	12.286	8.9269	9.13595	9.38902	10.1437	10.1966	8.38768	10.548	10.6091	10.6188	10.3094	9.67389	11.408	11.2371	9.86799	12.1833	10.3296	9.58911	9.05739	9.42132	10.9142	9.58504	10.9569	9.51087
TCGA-CR-6492	Primary tumor	hard palate	OC	2	1	264	7	15.74	0	305	7	10.747	10.3663	10.13	8.88632	9.74011	10.0261	10.3387	11.4641	11.7042	10.3183	9.34999	11.3132	11.2344	10.5837	12.3933	8.97487	9.45369	9.4303	10.566	10.1882	8.33105	10.1485	10.5174	10.6386	10.3862	9.874	10.9958	11.0912	9.57796	11.857	10.0745	9.78806	9.52028	9.40127	10.5165	9.49443	10.6563	9.78978
TCGA-CV-7252	Primary tumor	oral cavity	OC	3	3	265	7	4.96	1	332	7	10.2218	10.8679	9.96762	8.92445	10.3582	10.2951	10.257	11.7548	11.3948	10.2301	8.61477	11.2849	10.8714	10.6712	12.0253	8.4368	9.56534	9.30891	10.0292	10.4396	8.25326	10.3318	9.65	10.5949	9.95608	10.0326	10.7162	11.5221	9.98555	11.7504	10.117	8.97937	8.45208	8.81711	10.2218	9.79369	10.7738	9.61746
TCGA-BA-5557	Primary tumor	oral tongue	OC	3	4	266	7	20.47	0	344	7	10.2303	10.1336	9.58273	8.81007	9.95266	10.4476	10.0743	11.1995	11.5143	9.92475	8.86035	11.5536	10.9123	9.98045	12.548	9.06378	9.12676	9.15142	9.99058	9.87755	7.81193	10.8485	10.6276	10.5667	10.148	9.72164	11.479	10.9489	10.6878	11.9232	9.39351	9.67064	9.0513	9.70073	10.6911	9.23904	10.5144	9.71662
TCGA-CN-6998	Primary tumor	oral tongue	OC	3	1	267	7	11.73	1	343	7	10.2991	10.1677	10.2371	8.3822	9.69197	9.82441	10.2629	11.1825	10.9636	9.60868	8.8378	12.4534	10.9124	10.0743	12.283	9.05365	9.29045	8.93414	10.116	10.1867	7.80246	9.94778	10.1629	9.90942	9.96633	9.66257	11.6086	11.1296	9.29942	12.0328	9.89926	9.68265	8.82769	9.29535	11.0784	9.81931	11.0211	9.22691
TCGA-CV-6953	Primary tumor	floor of mouth	OC	3	1	268	7	53.91	1	342	7	11.072	10.4549	10.0447	8.91692	10.1207	10.0435	10.2668	11.2013	11.523	10.2689	9.08222	11.2995	11.3123	10.5566	12.5413	8.83372	9.36499	9.34653	9.91156	10.2547	8.41293	10.0248	10.3078	10.9176	10.519	9.60371	11.4868	11.4099	9.79492	12.1565	9.50857	9.10774	8.87987	9.05099	11.1276	10.3033	11.3672	9.56615
TCGA-CV-7411	Primary tumor	oral cavity	OC	2	1	269	7	89.26	1	340	7	10.8011	10.2738	9.86497	9.01237	10.0862	10.4353	10.1949	11.2901	11.8058	9.9816	9.32719	11.1114	10.8258	10.5254	12.3376	9.24998	9.11548	9.52952	10.0132	10.0102	7.72393	10.4757	10.8346	10.6656	10.3545	9.36837	10.9592	11.4899	9.72787	12.1118	10.5186	9.51387	8.27479	9.26501	10.5103	9.8215	11.0013	9.90302
TCGA-CV-7183	Primary tumor	oral cavity	OC	2	1	270	7	130.78	0	341	7	10.9174	10.1974	9.75631	9.14801	10.177	10.7908	10.2477	11.4143	11.3641	10.089	9.22925	11.3227	11.2485	10.5674	12.3704	9.34963	9.13451	9.25442	9.96299	10.0621	7.74561	10.4741	10.7798	10.9292	10.43	9.46793	11.0587	11.478	9.96723	12.4322	10.373	9.60144	8.44953	9.36384	10.9087	9.69123	11.0955	9.67889
TCGA-CV-6955	Primary tumor	oral cavity	OC	2	1	271	7	10.97	1	338	7	10.8708	10.3691	10.0201	9.28091	10.3709	10.5849	10.2245	11.1486	11.936	10.2886	9.4214	11.1371	11.3214	10.6909	12.2217	9.65798	9.18228	9.34851	10.3623	9.65092	7.9355	10.5938	10.6182	11.0073	10.3298	9.65395	11.1042	11.382	9.99694	11.9759	10.4687	9.35721	9.07942	8.4493	10.6173	10.353	11.2481	9.82222
TCGA-H7-7774	Primary tumor	oral cavity	OC	2	1	272	7	13.37	0	337	7	10.4043	9.97375	10.0415	9.08226	10.1643	10.5344	10.2782	11.2657	11.7811	10.1412	9.65055	11.1673	11.2929	10.657	12.4464	9.00669	9.16209	9.39664	9.96461	9.48603	7.79352	10.4443	10.7036	11.0138	9.80042	9.40728	10.8582	11.1398	9.9757	11.861	10.3223	9.83879	9.3947	9.325	10.9358	10.0718	11.1947	9.60675
TCGA-CV-7413	Primary tumor	oral cavity	OC	3	1	273	7	9.66	1	336	7	9.92614	11.1244	9.29275	9.43883	10.4328	9.99045	10.8098	11.7567	11.6839	10.2932	8.64619	11.5233	11.0062	11.1567	12.637	9.59117	9.55961	9.99543	10.5012	9.2909	8.55311	10.0716	10.6713	11.4345	9.62847	10.1059	11.1575	11.3849	9.24256	11.9388	10.513	9.3552	9.3239	8.84391	10.2256	9.7364	10.9935	9.55119
TCGA-CN-4726	Primary tumor	buccal mucosa	OC	3	1	274	7	4.66	1	339	7	10.6175	10.4107	10.1962	8.9647	10.1315	10.5683	10.8537	11.3508	11.7159	9.94488	9.0429	12.3901	11.7604	10.6424	12.6406	9.57196	9.53184	9.74765	9.84999	10.4174	7.81622	10.0667	10.824	10.929	10.5505	9.7775	11.7653	11.3351	10.3298	12.2501	10.4655	9.69311	9.43728	10.3708	10.9895	9.87425	11.1527	9.38445
TCGA-DQ-7592	Primary tumor	oral tongue	OC	3	4	275	7	37.55	0	197	5	9.83579	10.0881	9.16602	9.24233	9.61532	9.31669	10.0207	10.6432	11.0131	9.77546	7.44145	11.6688	10.812	10.239	11.365	8.09085	9.43521	8.54405	10.2444	10.0517	8.64344	9.43709	9.98521	9.48057	9.39806	9.65623	10.7641	10.8583	8.85645	11.7998	9.62524	9.02212	9.19757	8.60884	10.1293	9.37079	10.4905	8.61881
TCGA-CV-5442	Primary tumor	hard palate	OC	2	1	276	7	76.45	0	189	5	10.7484	9.06705	10.4975	8.32906	9.7271	9.92742	9.8672	11.3778	10.7637	9.82534	8.98889	10.7628	10.8481	10.0508	11.9756	7.42433	9.06705	8.60034	10.5759	10.2314	8.71986	9.56893	9.06693	10.1783	10.1486	9.06987	10.6212	11.3088	9.50276	12.9213	9.7882	9.71726	8.61775	9.42353	10.3351	9.42133	10.9513	9.46903
TCGA-CV-6959	Primary tumor	oral tongue	OC	3	1	277	7	8.41	1	196	5	10.0845	9.89041	9.42844	8.14048	9.4831	9.65097	9.88646	11.3308	11.4646	10.0911	8.6216	11.0746	11.2546	10.2316	11.6202	7.966	9.22426	8.41754	10.6486	9.74678	8.38848	9.79767	10.0318	10.2203	9.84478	9.42976	10.4168	10.6617	9.29382	11.7902	9.42976	9.22426	8.72596	8.98454	10.4886	9.11276	10.2262	8.86305
TCGA-CN-4741	Primary tumor	alveolar ridge	OC	2	1	278	7	73.55	0	187	5	8.74495	10.2344	8.84175	8.28248	9.78793	9.37658	10.077	11.1853	10.9675	10.0936	8.61419	10.7868	10.781	11.3221	11.8357	9.07832	9.19541	9.13893	9.42535	9.25542	8.55524	9.72012	9.98202	10.4012	9.7404	9.72594	10.1262	10.2994	9.8905	12.365	9.91109	10.0146	10.0843	9.06092	10.2806	9.18615	10.3192	9.19205
TCGA-CQ-5323	Primary tumor	alveolar ridge	OC	2	1	279	7	48.16	0	188	5	9.39084	10.129	9.12955	8.30273	9.69418	10.0274	9.85972	11.1237	11.4249	10.4509	9.66251	11.0465	11.5386	9.76548	12.3285	8.66641	9.07683	9.27693	10.1474	10.3372	8.85568	9.96473	10.4254	10.699	10.9232	9.73332	10.2225	10.7883	10.1821	12.4718	9.93146	10.0683	9.28666	9.32358	9.81721	9.5178	10.8468	8.55354
TCGA-CN-6994	Primary tumor	oral cavity	OC	3	1	280	7	38.86	0	212	5	9.80112	10.0584	9.8599	8.26629	9.91628	9.89836	9.77575	10.8807	11.1145	9.86211	8.89596	11.449	10.7745	10.0258	12.2003	9.72628	8.63133	9.20561	9.97245	9.50328	8.51757	10.7826	10.6097	10.2151	10.0193	9.32702	11.0276	10.6422	9.85622	11.6267	8.67773	9.31768	9.37061	9.1514	9.85137	8.96643	10.1296	8.96941
TCGA-CN-6018	Primary tumor	oral cavity	OC	3	1	281	7	19.05	1	209	5	9.77134	10.4387	9.63029	8.4659	10.4974	9.32306	10.4485	11.4253	11.2568	10.0213	8.84178	10.753	11.396	10.3859	12.0574	8.4714	9.42663	9.43134	9.83524	9.7489	9.40095	9.82383	10.1384	10.1976	9.87517	9.40861	10.4656	10.6481	9.48031	12.2598	10.0616	10.6436	8.24846	9.24288	9.96943	8.71009	9.97589	8.81177
TCGA-CV-6941	Primary tumor	oral tongue	OC	3	1	282	7	11.24	1	211	5	9.82271	10.6988	9.39758	7.87656	9.82081	9.66048	9.95874	11.2202	11.0637	9.85208	8.58887	11.3226	10.9951	10.2564	11.6492	8.64875	9.1235	8.57839	10.4633	9.78871	9.13682	11.2972	9.90203	10.2361	9.74254	9.77305	10.717	10.9253	10.2976	11.9059	10.2227	9.51662	8.42313	9.56442	10.0422	8.99886	10.0846	8.52484
TCGA-CN-6013	Primary tumor	alveolar ridge	OC	3	1	283	7	23.88	1	210	5	9.4639	10.1013	9.7657	8.62126	10.2391	9.76587	10.0881	10.7294	11.4887	9.80964	9.20946	10.9845	11.0525	9.45735	12.0666	8.73697	8.71205	9.1825	9.71425	9.12465	9.36895	10.0084	10.2202	10.2149	10.0407	9.82446	10.5833	10.7309	9.25439	11.6041	9.7636	9.15386	8.95844	8.49363	10.7681	8.63126	9.78915	9.38529
TCGA-BA-5151	Primary tumor	buccal mucosa	OC	3	1	284	7	23.72	0	217	5	9.46189	9.59727	8.86028	8.07385	9.89729	9.81163	9.40284	11.2352	10.63	9.83351	8.63492	11.5623	10.7083	9.82656	11.4326	8.61051	9.08966	8.54605	9.29788	9.14034	8.02739	9.68501	10.2959	10.2491	9.1114	9.41134	10.5529	10.5134	9.21738	11.7509	10.4433	9.4017	8.71955	8.78035	10.3759	9.5868	10.7605	8.86122
TCGA-BA-5556	Primary tumor	floor of mouth	OC	2	1	285	7	23.82	0	218	5	10.5308	9.94518	9.88857	8.4154	9.65764	10.0155	10.1172	11.249	11.7295	10.3126	8.98413	10.7439	11.3971	10.3257	11.9517	8.34977	9.32041	9.30433	10.1053	9.8156	7.81824	10.0155	10.1969	10.4122	10.1441	9.44575	10.4402	10.4579	9.7583	12.1934	10.2093	9.93029	8.88466	9.3786	10.4144	9.09509	10.3055	8.92227
TCGA-CQ-7063	Primary tumor	hard palate	OC	3	1	286	7	70.07	0	216	5	10.4176	10.0376	9.77207	8.12951	9.31081	9.96743	10.4916	11.2443	11.1995	9.85281	8.93166	11.0692	10.491	10.6416	11.9189	8.2932	8.97721	9.11491	10.0038	9.61717	7.98173	9.77452	10.0658	10.0376	9.96744	9.10885	10.753	10.7684	9.5473	12.1602	10.0392	9.56398	9.0294	9.38403	10.4407	9.06889	10.1764	9.23505
TCGA-CV-A45O	Primary tumor	alveolar ridge	OC	2	1	287	7	27.96	0	214	5	10.0835	9.81694	9.31502	9.08384	9.25125	10.0705	9.56165	10.1574	11.0693	9.73051	8.50518	10.7006	10.6183	10.7077	11.8829	8.7809	9.35075	9.2967	9.6026	9.34243	8.21589	10.2213	10.3167	10.7032	9.76689	8.81254	10.8005	10.6895	9.51359	11.4403	10.4827	9.0918	8.79315	8.63608	10.2429	9.12706	10.4216	9.67323
TCGA-BB-7863	Primary tumor	oral tongue	OC	2	1	288	7	33.67	0	213	5	10.0946	10.4614	9.8037	8.88546	10.4864	9.97491	9.8104	11.3209	11.192	9.81097	8.88792	12.3014	10.7334	10.5942	12.176	9.21613	9.20628	9.06625	9.75404	10.2566	8.04482	10.2802	10.2147	10.6768	9.87089	9.69679	11.5822	11.4239	10.101	12.3066	10.468	9.8091	8.06458	9.20529	10.3441	9.60754	10.7224	10.0037
TCGA-CV-7427	Primary tumor	oral cavity	OC	2	1	289	7	156.37	1	222	5	9.85455	9.72945	9.4837	7.95295	9.26834	9.73122	9.606	11.2108	10.8655	9.76182	8.64765	10.7251	10.636	10.2647	11.9693	8.4193	9.1858	8.75043	9.49819	9.45399	7.8495	9.78404	9.77539	10.5988	9.83252	9.11322	10.989	10.4647	9.45506	11.7091	9.86825	9.82014	8.89126	9.14004	10.4481	9.13071	10.3693	8.85287
TCGA-CQ-5334	Primary tumor	buccal mucosa	OC	3	1	290	7	4.24	1	220	5	10.5289	9.87317	9.75054	8.65089	9.73386	9.76313	10.4706	11.3436	11.3641	10.4428	8.65089	11.1532	11.0997	10.733	11.8106	8.98492	9.80024	8.98223	9.68012	10.096	7.9797	9.81316	10.0668	10.273	10.0015	9.46009	10.8825	10.8593	9.96455	12.301	9.97811	9.28789	8.63899	8.86452	10.5898	9.04927	10.3486	8.93295
TCGA-HD-A4C1	Primary tumor	buccal mucosa	OC	2	3	291	7	0.36	0	215	5	10.0079	9.71921	9.6216	8.34374	9.63026	9.78663	9.98309	11.145	11.0489	9.79311	8.67912	10.6341	10.7455	10.4293	11.6778	8.67757	9.16552	8.75425	9.76717	9.73488	8.07496	9.85513	10.1151	10.146	9.7408	9.50185	10.6409	10.8348	9.80016	11.5729	9.88084	9.30999	8.74397	9.20677	10.5827	9.2153	10.4939	9.26958
TCGA-F7-8489	Primary tumor	floor of mouth	OC	3	1	292	7	21.62	0	221	5	10.166	10.304	9.60589	8.39109	10.123	9.57044	10.2384	11.2782	11.3469	9.87917	8.78649	11.271	10.9197	10.4181	12.0526	8.53603	9.33183	9.28199	10.2629	9.43773	8.7233	9.75357	10.3529	10.0581	9.83803	9.6961	10.8512	10.4641	10.3227	11.679	9.81737	9.39021	9.06977	9.25711	10.7388	8.96269	9.95266	8.88181
TCGA-CR-6471	Primary tumor	oral cavity	OC	2	1	293	7	39.49	1	219	5	10.1425	9.89862	9.60225	8.29591	9.51465	9.55267	9.81225	10.9105	11.1286	9.9309	8.68354	10.9752	10.4647	10.2657	11.9781	8.75572	9.16011	9.44116	10.3139	9.62082	7.85953	10.2648	9.97285	10.6084	9.61149	9.51696	11.1073	10.7486	10.3041	12.3298	9.93189	9.12319	8.85764	9.11712	10.4458	9.33609	10.4454	9.38158
TCGA-BA-5149	Primary tumor	floor of mouth	OC	2	1	294	7	26.48	1	295	7	10.0004	9.92874	9.52407	8.01132	9.58034	9.61476	11.3467	12.0336	10.869	9.81318	8.35831	12.1312	12.2208	9.69736	12.4555	8.17913	8.69969	9.27953	10.2539	9.84478	9.25388	9.54045	10.4162	10.6391	9.57323	9.94786	11.3186	11.5604	10.0464	12.7085	9.87927	9.82096	9.74532	8.90726	10.991	9.19107	10.5926	8.88028
TCGA-CQ-A4CB	Primary tumor	floor of mouth	OC	3	4	295	7	29.34	0	296	7	9.97296	10.1812	9.9653	8.45451	9.61505	9.21624	9.75876	11.9352	11.1258	10.4296	8.94782	12.0509	12.8109	10.0072	12.3329	8.13311	9.63535	9.40594	10.1205	10.3191	8.38323	10.1111	10.3616	10.4589	10.3456	9.8492	11.1512	10.7216	10.1961	11.9805	10.1991	9.67085	8.37905	8.81329	10.6605	9.42635	10.5621	9.21858
TCGA-H7-8502	Primary tumor	oral cavity	OC	3	1	296	7	15.05	0	294	7	10.3048	10.0341	9.80624	8.1493	9.10093	9.02584	11.3716	11.7438	12.0049	9.90411	9.17072	11.8837	12.4058	9.25383	12.1397	8.1748	9.53923	9.3423	10.3496	9.72116	8.51645	9.99344	10.1038	10.2467	10.2323	9.63076	10.6544	10.8698	9.7373	11.7147	10.8156	9.93587	9.6052	9.49689	10.7386	9.07746	10.565	9.19896
TCGA-CQ-A4C7	Primary tumor	floor of mouth	OC	3	1	297	7	11.6	1	293	7	10.2618	10.0208	9.90207	8.05583	9.43919	9.4629	10.7809	11.6727	11.8189	10.3446	8.61184	11.7501	11.7549	10.2652	11.9507	8.1094	10.0833	9.31548	10.1615	9.90727	8.6136	9.59666	10.4639	9.40185	10.0731	9.42014	10.5904	11.2037	9.35192	11.8967	9.56322	10.1457	9.2991	9.9015	10.6462	9.63108	10.7587	8.30795
TCGA-CQ-A4C6	Primary tumor	buccal mucosa	OC	3	2	298	7	44.45	0	290	7	9.34541	9.78997	9.25949	7.86084	9.32855	10.176	10.9463	11.3472	10.8711	10.5544	8.47471	11.989	11.6963	10.2292	12.0185	8.74947	9.33067	9.05384	9.48605	10.166	8.03722	10.1618	10.3116	9.63661	9.95148	9.24679	11.4156	10.186	9.86131	11.6023	10.024	10.3682	9.54105	9.74779	10.4567	9.17196	10.3071	8.58707
TCGA-CQ-A4CG	Primary tumor	buccal mucosa	OC	2	1	299	7	14.13	1	291	7	9.80669	9.86159	9.09422	7.56997	9.48028	9.70494	10.2401	11.5671	11.6982	10.558	8.9605	11.6875	11.3226	10.6974	11.7417	8.58904	9.50535	8.91897	9.62529	9.65667	8.21452	9.75301	9.82856	10.1169	9.67461	9.55654	11.3208	11.1536	9.80343	12.3033	10.5056	10.146	9.17225	9.33988	10.4842	9.40578	10.6981	8.82831
TCGA-D6-8569	Primary tumor	oral tongue	OC	3	1	300	7	25.3	0	320	7	10.366	10.0626	9.63803	7.70101	9.47631	10.1283	10.2428	11.5191	12.0574	10.478	8.76677	11.2468	11.1879	10.3634	12.4535	7.79759	9.49083	9.6042	10.4049	9.31844	8.60938	9.56815	10.3225	10.5261	9.662	10.0073	10.3836	10.4729	9.55555	11.7881	10.4686	10.4029	9.6684	8.72645	10.8919	9.39889	10.5302	9.10701
TCGA-CN-6020	Primary tumor	oral cavity	OC	3	3	301	7	6.73	1	322	7	10.2026	10.4953	10.0927	8.48376	10.2276	9.82954	11.1305	11.6579	12.024	10.2081	9.02495	11.8135	12.136	10.0138	12.6355	8.06712	9.18767	9.07853	10.4114	9.34267	8.58925	10.2218	10.2433	10.6117	9.62788	10.2037	10.9573	11.2357	9.69116	12.0082	10.194	9.32702	9.26674	9.0054	10.9102	9.6406	10.8651	9.24919
TCGA-CN-4725	Primary tumor	oral tongue	OC	3	1	302	7	38.01	0	323	7	10.0063	10.4928	8.73648	7.17312	9.89847	10.1147	9.53249	11.6612	11.0667	9.91941	8.46348	11.7447	11.1508	10.3635	11.9633	8.93043	9.57472	8.32043	9.73173	9.41775	8.69508	9.64694	10.0537	10.3811	9.4488	9.89651	10.6199	11.0466	9.65796	12.0635	10.7185	9.83448	9.58933	8.91601	10.8206	9.72015	10.92	8.41097
TCGA-CV-7255	Primary tumor	oral tongue	OC	3	1	303	7	2.1	1	324	7	9.61567	10.5763	9.43927	8.35681	10.4928	9.93763	10.4666	11.7816	11.3136	9.80033	8.92013	11.3841	11.5325	10.4593	11.5518	8.89885	9.26277	8.8831	9.84823	9.75246	9.21257	10.0305	10.2341	10.0793	9.85036	9.81322	11.4145	11.2845	8.79103	11.9069	9.81234	9.6895	8.95703	8.72094	10.531	9.26916	10.3959	8.71345
TCGA-CV-5979	Primary tumor	oral tongue	OC	3	1	304	7	43.2	0	315	7	10.2992	10.2948	9.28407	8.48494	9.81432	10.189	11.51	11.4617	11.3997	10.1446	9.05836	11.4902	12.6879	10.6719	12.5135	7.83787	9.34505	8.35144	9.73893	10.1104	8.71326	10.0429	10.2412	10.2927	10.0742	9.77362	10.0962	11.427	9.75085	11.412	10.2652	9.54173	9.13069	8.30908	10.8424	8.81365	10.2202	8.92164
TCGA-CQ-5329	Primary tumor	oral tongue	OC	3	1	305	7	70.4	0	311	7	10.1753	10.5973	10.0094	8.70434	9.20262	9.89936	11.1207	11.7243	11.4413	10.2699	8.95772	11.8689	11.5063	11.2417	12.1764	9.01316	10.0065	9.54014	9.88044	10.0402	8.48439	10.1321	10.5559	9.90995	10.2573	10.032	11.0689	10.1189	9.58352	12.6878	9.90018	9.32086	9.0911	10.1807	10.638	8.74675	10.0276	8.877
TCGA-BA-6873	Primary tumor	oral tongue	OC	3	1	306	7	4.01	0	203	5	9.5416	10.3465	8.45409	8.06727	9.5453	9.7842	10.4061	11.6039	10.774	10.0983	9.06114	11.2544	11.3788	9.93938	12.0447	8.80551	8.82593	8.64929	10.8616	11.9462	8.39155	9.48751	10.4288	10.4074	9.77793	9.69378	11.1433	11.1558	9.20994	13.076	9.95337	9.49263	8.75742	9.20527	10.1757	9.05941	10.2395	8.5423
TCGA-P3-A6T3	Primary tumor	oral cavity	OC	3	1	307	7	18.96	1	289	7	9.91633	10.2991	9.30666	8.61357	10.4386	10.0373	10.4469	11.9326	11.1545	10.2023	8.14841	12.5073	11.3228	12.1161	12.323	8.94483	9.68162	8.80075	11.1545	10.2519	9.17467	10.625	10.4422	10.0889	9.64092	10.2349	11.4573	12.0761	10.0498	12.2362	10.2593	8.81911	8.35882	8.75379	10.4985	9.53826	10.3269	9.42774
TCGA-CN-6011	Primary tumor	alveolar ridge	OC	3	1	308	7	30.65	0	204	5	10.3412	9.9291	10.3978	8.38187	10.0382	9.55757	11.6239	11.6888	11.5392	10.457	9.58767	10.248	13.0194	9.855	11.925	8.7098	9.6724	9.54227	10.9645	10.0491	8.26962	10.2568	9.7074	10.1727	10.1455	9.44578	9.66334	11.0515	10.0171	11.6215	9.9156	9.97782	9.07117	9.3066	9.94164	9.13081	10.3488	9.58767
TCGA-CR-7373	Primary tumor	oral cavity	OC	2	1	309	7	29.2	0	208	5	9.4651	10.084	9.42863	8.45185	9.86547	10.3124	10.0731	11.0367	11.2032	10.0269	8.9068	11.0393	11.2898	10.4522	12.0324	8.76432	9.32193	9.26358	10.2426	9.73703	8.15608	9.51156	10.0824	10.5187	9.66196	9.49524	10.8748	11.2184	9.23797	12.1785	9.73261	9.95332	8.79856	9.81737	9.6553	10.3068	11.3691	8.79493
TCGA-BB-A5HU	Primary tumor	oral cavity	OC	3	1	310	7	25.69	0	206	5	9.47131	10.1494	8.92695	8.07689	10.3978	10.1783	10.4381	11.4265	11.1273	9.75068	8.38514	11.9086	11.2513	9.85323	11.9061	8.55646	9.35931	8.59427	9.95401	9.81406	9.13347	10.1221	10.3445	9.98342	9.83549	9.35836	11.72	10.7791	10.0764	11.6054	10.2772	8.73335	7.96842	8.81218	10.4632	9.34974	10.5677	9.18716
TCGA-CQ-5326	Primary tumor	alveolar ridge	OC	3	1	311	7	2.92	1	205	5	9.4	10.705	8.34226	7.61743	9.54003	9.14438	10.2284	11.8353	11.799	9.83198	7.73053	11.5992	11.2003	12.8202	11.698	8.6673	9.243	8.48588	9.40427	9.95516	7.96819	10.2664	10.0687	9.90242	9.49991	9.71516	10.6714	10.7932	10.5391	11.6898	9.94992	9.76911	8.55507	8.44337	10.4113	8.94553	10.3625	9.04291
TCGA-CV-7235	Primary tumor	floor of mouth	OC	3	1	312	7	77.1	0	207	5	10.3844	9.19881	10.1373	8.29379	10.801	10.2284	9.87568	11.6201	11.5635	10.295	9.11989	11.0858	11.2311	9.62626	11.7278	8.41754	9.01507	9.19323	10.7234	9.77103	9.33973	9.63862	9.97	10.8213	9.8666	9.23941	10.7646	13.0473	9.83616	11.2965	9.76728	9.0562	8.95703	8.41179	11.4815	9.48554	10.4731	9.25876
TCGA-CR-7386	Primary tumor	oral cavity	OC	3	1	313	7	46.98	0	192	5	9.50275	10.2003	9.31761	8.63316	9.69757	9.97073	10.0423	11.5978	11.0715	10.0283	7.98078	11.1969	10.8649	10.281	12.0235	8.81673	9.14789	9.0342	9.96081	9.68255	7.72737	10.2763	10.3761	9.69358	10.1186	9.62403	11.2623	10.7917	9.87006	11.4765	9.94747	9.66331	9.24784	9.26676	10.8083	8.99423	10.2261	9.26273
TCGA-CR-7401	Primary tumor	oral tongue	OC	3	1	314	7	35.38	0	193	5	10.6217	10.8074	10.0274	8.853	9.85297	10.1651	10.3193	11.5816	11.4336	10.0451	9.31214	11.9303	11.111	10.4471	12.0952	8.92906	9.34953	9.15952	10.1065	10.1225	8.17638	11.1075	10.3484	9.95709	10.1956	9.50478	11.3166	11.2237	10.605	11.9874	9.64847	9.71317	9.19378	8.90267	10.6204	9.37854	10.4241	9.57609
TCGA-HD-A6HZ	Normal	N/A	OC	N/A	1	N/A	N/A	N/A	N/A	4	1	12.887	11.9942	12.2421	11.1108	12.275	12.1717	12.1895	12.1639	13.1089	11.8938	10.4507	12.6288	13.0269	11.6745	14.7781	11.3178	10.4812	11.6563	11.9915	11.9453	10.2485	12.0147	11.9567	11.7625	12.9208	11.1829	12.9882	12.6373	11.2315	13.4213	11.4151	10.7352	10.9781	10.0201	11.729	10.7665	12.0562	10.836
TCGA-HD-A6I0	Normal	N/A	OC	N/A	1	N/A	N/A	N/A	N/A	5	1	12.5858	11.5696	11.4254	10.9842	11.5824	12.0377	11.8824	12.4345	12.3194	11.3773	10.1338	12.7293	12.5363	11.6389	13.9348	10.6511	10.3747	11.0322	11.5704	11.921	9.70891	11.6655	11.5057	11.4109	12.1877	11.2776	12.3631	12.5176	10.4843	12.9066	10.988	10.1564	10.5406	9.7827	11.1885	10.3305	11.6562	10.4159
TCGA-CV-7183	Normal	N/A	OC	N/A	1	N/A	N/A	N/A	N/A	20	2	10.7819	11.1134	11.0715	9.92949	11.8027	11.5713	10.9149	11.6578	12.8715	11.4408	10.3184	12.1385	11.506	11.4273	13.9167	10.946	9.9568	10.9556	10.7195	10.3808	8.37821	11.256	12.0746	12.1027	11.921	10.7338	11.994	12.1225	11.4965	13.1216	11.5105	10.1884	10.1832	10.7399	11.4242	10.4891	11.9979	10.4269
TCGA-H7-A6C4	Normal	N/A	OC	N/A	1	N/A	N/A	N/A	N/A	31	2	12.0264	11.9897	12.0789	10.9511	12.3478	11.9699	11.6722	12.4296	12.6763	11.7179	10.8792	13.4077	12.8589	11.4217	13.6493	11.1241	9.73347	10.8538	11.2866	10.6688	9.13076	12.0336	11.9218	12.3936	11.8405	11.2221	13.3765	12.4876	11.4493	13.4778	11.698	11.025	10.0595	10.6502	11.8957	10.6011	11.6388	11.0884
TCGA-CV-6939	Normal	N/A	OC	N/A	1	N/A	N/A	N/A	N/A	32	2	11.6627	12.207	12.0674	10.7841	11.4471	11.5964	11.7143	12.3372	12.4133	11.6229	10.4314	13.2754	13.017	11.4622	13.486	10.2147	9.33987	10.5098	10.8143	10.0415	8.84487	11.7441	11.7825	12.3	11.576	11.1087	12.8161	11.8671	11.2189	13.8642	11.4684	11.0784	10.026	10.3232	11.7353	9.82411	11.1659	10.5073
TCGA-CV-7091	Normal	N/A	OC	N/A	1	N/A	N/A	N/A	N/A	33	2	11.7985	12.2959	12.1687	10.8555	11.7069	11.9377	11.6596	12.5363	12.5104	11.7017	10.5392	12.7945	13.1021	11.4814	13.2116	10.61	9.38469	10.5642	10.8877	10.1762	9.06926	11.89	11.6642	12.3507	11.668	11.1113	12.9525	11.7915	11.179	13.7478	11.6258	10.9608	9.44628	10.4106	11.8099	10.0392	11.3363	10.7273
TCGA-WA-A7GZ	Normal	N/A	OC	N/A	1	N/A	N/A	N/A	N/A	34	2	11.5251	11.7525	11.7531	9.97828	11.7379	11.409	11.2169	11.7909	12.3857	11.3137	9.90388	12.5698	12.6885	11.0263	13.3132	10.3416	8.9742	10.2349	10.6564	9.65671	9.17818	11.6668	11.4967	12.2448	11.1488	10.8983	12.8935	11.6787	10.9985	13.3564	11.1675	10.5511	9.03195	10.1657	11.6654	10.5486	11.3038	10.5449
TCGA-CV-7097	Normal	N/A	OC	N/A	1	N/A	N/A	N/A	N/A	36	2	11.0198	11.4148	11.1694	10.3842	11.4022	11.2938	11.0953	12.4157	11.9906	10.9649	10.0533	12.1788	12.0672	11.4653	13.1086	10.5619	9.61063	10.68	10.5035	10.2193	8.53098	11.3897	11.4765	11.3796	11.3917	10.6073	12.427	11.6501	10.7435	12.7824	11.0224	10.2797	10.3435	10.2858	11.166	10.005	11.2738	10.379
TCGA-CV-7423	Normal	N/A	OC	N/A	1	N/A	N/A	N/A	N/A	37	2	11.2234	10.8643	10.6974	9.56214	10.8198	10.6897	10.8594	11.9468	12.8302	10.9499	9.83106	11.9506	11.5649	11.0353	13.1367	9.72177	9.53579	10.0282	10.593	10.5518	8.67601	10.957	10.8877	11.0874	10.8846	10.2436	11.4304	11.8337	10.3672	12.5644	10.7946	9.81001	9.45874	9.78386	11.1286	9.74824	11.1483	10.2094
TCGA-CV-7103	Normal	N/A	OC	N/A	1	N/A	N/A	N/A	N/A	38	2	11.0877	10.7631	10.5263	9.198	10.5014	10.5268	10.511	11.3059	11.9355	10.6916	9.30763	11.3543	11.5825	10.5191	12.5917	9.6127	9.26305	9.71949	10.2976	9.79301	8.27398	10.5596	10.7537	11.1453	10.4592	10.0351	11.218	11.2835	10.1538	12.3741	10.3794	9.85297	9.3407	9.52551	11.0172	9.87006	10.8654	9.76283
TCGA-CV-7416	Normal	N/A	OC	N/A	1	N/A	N/A	N/A	N/A	39	2	11.3057	10.378	10.6642	9.43539	10.5977	10.7604	10.7838	11.5296	12.3949	10.7893	9.51107	11.6185	11.7721	10.5686	12.9763	9.53894	9.24319	9.84015	10.636	10.0683	8.56911	10.623	11.0623	11.0217	10.7244	10.2778	11.1728	11.6875	10.2612	12.6892	10.5559	9.60133	9.21725	9.77216	11.2643	10.0931	11.1941	9.82619
TCGA-CV-7255	Normal	N/A	OC	N/A	1	N/A	N/A	N/A	N/A	40	2	10.7837	10.3242	10.2787	9.22455	10.5035	10.4055	10.5076	11.5272	11.9823	10.478	9.1031	11.1748	11.7125	10.4059	12.6854	9.20107	9.13147	9.57131	10.2157	9.62294	8.44953	10.3485	10.5592	10.8849	10.5499	9.88887	11.1165	11.3614	9.88887	12.555	10.1215	9.53991	9.21235	9.33281	11.0437	9.51693	10.7078	9.48007
TCGA-HD-8635	Normal	N/A	OC	N/A	1	N/A	N/A	N/A	N/A	41	2	10.6402	10.1225	10.2435	8.72482	9.94719	10.2849	9.92687	11.2728	11.5887	10.196	9.01432	11.0209	11.2945	10.2719	12.2827	9.10151	8.92347	9.15407	9.94141	9.26461	8.30943	10.218	10.4956	10.8639	10.1661	9.95581	10.904	11.009	9.78893	12.1533	10.1595	9.53903	8.85548	9.20639	10.9844	9.32649	10.4567	9.30565
TCGA-CV-7252	Normal	N/A	OC	N/A	3	N/A	N/A	N/A	N/A	42	2	10.1584	10.1229	10.1266	8.62806	10.2686	9.99763	10.1261	11.0465	11.4359	10.233	8.88112	11.0772	11.1924	10.1489	12.2531	9.08716	9.10155	9.23574	9.69257	9.06996	8.39297	10.1299	10.409	10.8605	9.99272	9.56334	11.0129	11.142	9.97079	11.9391	10.3187	9.38227	9.06329	9.37043	10.9288	9.30409	10.6149	9.56712
TCGA-CV-6936	Normal	N/A	OC	N/A	1	N/A	N/A	N/A	N/A	43	2	10.8278	10.2591	10.3872	9.30669	10.4845	10.438	10.3457	11.412	12.0585	10.3474	9.43996	11.3648	11.3133	10.7472	12.4845	9.22188	9.19608	9.57952	10.1719	9.94223	8.60529	10.3914	10.7698	10.9028	10.5976	9.80034	11.2246	11.6065	9.9999	12.2031	10.3516	9.40379	9.01613	9.18629	11.0038	9.82579	10.8767	9.67444
TCGA-CV-7438	Normal	N/A	OC	N/A	1	N/A	N/A	N/A	N/A	44	2	10.815	10.2682	10.2466	9.19177	10.5005	10.5297	10.46	11.7042	12.0351	10.6314	9.31757	11.5628	11.3256	10.7766	12.6665	9.40834	9.45496	9.36914	10.5068	10.1019	8.12768	10.5944	10.6421	10.9783	10.6071	9.99582	11.2478	11.387	10.2283	12.249	10.348	9.7616	9.46149	9.7178	10.9526	9.96657	11.0798	9.83393
TCGA-CV-6961	Normal	N/A	OC	N/A	1	N/A	N/A	N/A	N/A	45	2	11.1948	10.486	10.4739	9.39592	10.5578	10.9171	10.6351	11.7025	12.1551	10.6671	9.40763	11.5535	11.3181	10.8021	12.7066	9.79202	9.46727	9.83696	10.4805	10.1049	7.9718	10.5964	11.0764	11.0966	10.7927	10.2636	11.3291	11.6667	10.2586	12.3859	10.6647	9.83021	9.07551	9.77102	11.2508	10.0936	11.3192	9.92558
TCGA-CV-7434	Normal	N/A	OC	N/A	1	N/A	N/A	N/A	N/A	46	2	10.2261	10.4342	10.1554	9.35634	10.6246	10.3453	10.4593	11.9147	11.4109	10.3631	8.89351	11.4599	11.7028	11.4122	12.701	9.37353	9.54511	10.0066	9.9785	9.7197	7.95533	10.3561	10.9748	10.8955	10.6927	9.60799	11.8095	11.1687	10.263	12.3363	10.1682	9.84232	9.91677	9.54366	11.038	9.59828	11.0434	9.5906
TCGA-CV-7432	Normal	N/A	OC	N/A	1	N/A	N/A	N/A	N/A	47	2	11.0141	10.9174	10.3391	9.40408	10.667	10.3297	10.6507	11.894	11.6479	10.4269	8.96216	11.5211	11.498	11.2534	12.8	9.45123	9.4224	10.2768	9.77221	10.0494	8.08258	10.3877	10.9506	11.0217	10.7392	9.44049	11.8804	11.4048	9.96447	12.2874	10.1779	9.97133	10.3239	9.18879	10.9164	9.27598	10.5746	9.89337
TCGA-CV-6933	Normal	N/A	OC	N/A	1	N/A	N/A	N/A	N/A	48	2	11.4011	11.2285	10.5622	9.80818	11.1482	10.9551	10.7322	12.2675	12.0717	10.7774	9.10357	12.2048	11.7411	11.7154	12.8835	9.84409	9.49094	10.3077	10.3289	10.1948	7.93363	10.4987	11.3312	11.549	11.23	10.158	12.2977	11.4819	10.294	12.7215	10.2411	10.3254	10.7788	9.6231	11.3931	9.94214	11.0102	10.2449
TCGA-CV-6956	Normal	N/A	OC	N/A	1	N/A	N/A	N/A	N/A	49	2	11.2043	10.7589	11.0827	9.87228	11.0971	10.9489	10.7893	11.8182	12.238	10.9585	9.5376	11.7602	12.0288	10.8992	13.077	9.86141	9.61514	9.88128	10.5142	9.8058	8.50037	11.0691	11.0063	11.2615	10.5497	10.2594	11.9446	11.7771	10.3188	12.6681	10.4945	9.98674	8.92779	9.81334	11.1917	10.2259	11.3023	9.96236
TCGA-CV-6959	Normal	N/A	OC	N/A	1	N/A	N/A	N/A	N/A	50	2	10.7424	11.0059	10.7452	9.48578	10.8381	10.806	10.7068	11.6491	11.8536	10.6965	9.61174	11.7732	11.9021	10.9207	12.7984	9.86193	9.17953	9.88677	10.412	9.5986	8.183	10.8688	11.0233	11.3069	10.6629	10.017	11.7308	11.6985	10.486	12.5847	10.7017	10.2709	9.55392	9.73493	11.2056	10.0565	11.0675	9.90408
TCGA-CV-7238	Normal	N/A	OC	N/A	1	N/A	N/A	N/A	N/A	52	2	10.8807	10.9958	10.9524	9.68922	10.7267	10.8145	10.6437	11.6558	12.0141	10.6026	9.5686	11.7089	11.9071	10.8914	12.5957	9.69848	9.16182	9.7431	10.1967	9.56308	8.13363	10.8291	10.8694	11.2901	10.7143	10.0804	11.8124	10.9886	10.3196	12.618	10.6222	10.0239	9.44098	9.62708	11.1669	9.40235	10.7102	9.89436
TCGA-CV-7235	Normal	N/A	OC	N/A	1	N/A	N/A	N/A	N/A	53	2	9.57587	10.0927	9.72477	9.14304	10.3125	10.135	9.95576	11.6426	11.0434	10.0168	8.97355	10.9509	11.2106	10.8796	12.4104	9.25513	9.38298	9.58299	9.37644	9.29121	7.97966	9.93588	10.6771	10.4601	10.2319	9.12754	11.4343	11.0575	9.75041	11.8759	9.94474	9.37562	9.87105	9.18012	10.8364	9.00781	10.3721	9.33825
TCGA-CV-7178	Normal	N/A	OC	N/A	1	N/A	N/A	N/A	N/A	55	2	11.6292	11.3592	11.2007	10.3631	11.2606	11.0558	11.5399	12.1213	12.7654	11.3421	10.1398	12.0186	12.2127	11.9394	13.781	9.88108	9.72987	10.4586	10.6268	10.3658	8.57925	11.0219	11.5844	11.6512	11.5518	10.2129	11.9657	11.8837	10.6734	13.399	10.9336	10.2359	10.6832	9.8486	11.6139	10.2462	11.5246	10.2181
TCGA-CV-6955	Normal	N/A	OC	N/A	1	N/A	N/A	N/A	N/A	190	5	10.1549	10.3212	9.71351	8.7152	10.0736	9.97917	9.85852	11.2327	11.2552	10.0734	9.04433	11.0338	11.0568	10.5975	11.9217	9.01023	9.19358	9.25505	9.68207	9.49831	7.74651	10.0905	10.4586	10.5998	10.0542	9.42945	10.7606	11.1846	9.80118	11.9256	10.3442	9.34989	9.17421	8.72364	10.3259	9.70569	10.7417	9.62688
TCGA-CV-6934	Normal	N/A	OC	N/A	1	N/A	N/A	N/A	N/A	251	6	10.5193	10.2215	9.87629	9.12968	10.3486	9.98236	10.3634	11.5315	11.4943	10.3002	9.29515	10.731	11.5059	10.3454	12.1704	8.91364	9.45409	9.71191	9.89294	9.92733	7.90572	10.2442	10.304	10.9953	10.3614	9.70249	10.9845	10.8396	9.66416	12.0918	10.2953	9.90942	9.48594	8.81797	10.8461	9.03374	10.2184	9.41923
TCGA-CV-6938	Normal	N/A	OC	N/A	1	N/A	N/A	N/A	N/A	254	6	10.6103	10.2052	9.96227	8.88409	10.2705	10.2353	10.2186	11.3618	11.447	10.4515	9.02681	11.0043	11.3741	10.7681	12.6642	9.33541	9.1446	9.3935	9.86612	9.3935	8.19083	10.0144	10.6812	10.6125	10.0845	9.50862	11.3804	10.9708	10.3971	12.1343	10.0477	9.38754	9.58131	9.26469	11.2352	9.43208	10.6809	9.38584
TCGA-CV-7425	Normal	N/A	OC	N/A	1	N/A	N/A	N/A	N/A	280	6	10.9036	10.4794	10.2819	9.09617	10.1143	10.8022	10.4337	11.5366	11.6147	10.4114	9.44641	11.5713	11.2423	10.8191	12.5812	9.13999	9.56612	9.58929	10.3274	10.5869	8.32505	10.6753	10.8989	10.9219	10.6821	9.59312	11.2192	11.0339	10.0962	12.2021	10.9768	9.82883	8.94266	9.89853	10.6457	9.79018	11.2093	10.0029
TCGA-CV-6960	Normal	N/A	OC	N/A	3	N/A	N/A	N/A	N/A	327	7	10.5452	9.87344	10.1742	8.96323	10.0942	9.90295	10.1076	11.2504	11.5956	10.2389	9.23612	11.0681	11.4499	10.4124	12.2953	9.00163	8.94285	9.06537	9.94926	9.80734	8.32827	10.2414	10.2981	10.7495	10.1244	9.66435	10.8246	10.8065	9.7934	12.0116	10.0391	9.24767	8.82959	9.22318	10.7922	9.58565	10.7825	9.42315
[truncated: 80 more columns]

## Sheet: TS7-LUSC &normal_OXPHOG
			Table 7. Gene expression values, clinical parameters, and clustering results for LUSC tumor and normal samples
short barcode	sample type	TP53 altered 1= uknown 2= no 3 = yes	Race (1= white; 2= asian; 3= black; 4 = unknown)	LUSC tumors only heatmap display order	LUSC tumors only OXPHOG 118 gene cluster	Overall Survival (Months)	Overall Survival Status; 0 = alive; 1 = deceased	Lung tumor and normal heatmap sample order	Lung tumor and normal OXPHOG 118 gene cluster	NDUFA9	NDUFS2	NDUFS1	NDUFAF1	NDUFA10	COQ7	SDHC	NDUFS6	FXN	COX15	NDUFB1	CYCS	NDUFA7	NDUFA2	NDUFA4	NDUFB9	NDUFS5	COX4I1	COX5A	NDUFB5	UQCRH	GADD45GIP1	NDUFB10	NDUFB8	NDUFV2	NDUFC2	NDUFA3	NDUFC1	UQCR10	NDUFAB1	SDHAF2	NDUFA1	NDUFS4	NDUFS3	NDUFA6	UQCRB	NDUFB3	COX8A	NDUFB4	UQCRHL
Gene order										1	2	3	4	5	6	7	8	9	10	12	13	14	15	16	17	18	19	20	21	22	23	24	25	26	27	28	29	30	31	32	33	34	35	36	37	38	39	40	41
Gene CC										1	1	1	1	1	1	1	1	1	1	1	1	1	1	1	1	1	1	1	1	1	1	1	1	1	1	1	1	1	1	1	1	1	1	1	1	1	1	1	1
Function										4	3	3	5	4	5	3	4	5	5	4	5	4	4	4	4	4	3	3	4	3	5	4	4	3	4	4	4	3	4	5	4	4	3	4	3	4	3	4	5
Tumor and normal gene order										114	113	1	2	7	3	58	54	4	8	21	47	33	20	14	42	40	35	25	49	37	41	11	12	13	28	10	15	19	9	27	18	31	36	29	16	17	34	26	22
Tumor and normal gene cluster										3	3	1	1	1	1	1	1	1	1	1	1	1	1	1	1	1	1	1	1	1	1	1	1	1	1	1	1	1	1	1	1	1	1	1	1	1	1	1	1
TCGA-18-3406	Tumor	3	4	1	1	[Not Available]	1	27	1	11.9073	10.2423	10.12	8.10749	11.2473	8.95271	12.3929	10.0327	7.94182	10.2575	11.1366	13.3919	9.2593	11.1003	12.6275	12.2127	12.0207	13.2659	10.928	13.1572	12.5852	10.4343	10.9676	10.7023	11.3751	10.8209	10.1543	9.70811	10.7606	11.168	9.85518	11.6731	10.6255	11.0214	10.9818	12.374	10.8587	11.3605	11.6062	10.518
TCGA-43-3920	Tumor	3	1	2	1	33.08	0	28	1	12.1006	10.3357	10.9726	8.53977	10.8332	9.2727	12.5764	10.1982	7.582	9.6074	10.4579	13.8072	9.76551	10.25	13.0692	12.8363	11.8752	12.0937	11.0907	12.7319	13.0547	9.64385	10.5032	10.4594	11.2218	10.9099	10.1398	9.37655	11.6603	11.2725	10.5584	11.5029	9.74568	11.2438	11.3511	11.4862	10.575	11.8954	11.9536	10.7594
TCGA-34-5234	Tumor	2	1	3	1	74.61	0	23	1	11.4159	10.4297	10.377	8.59654	10.5726	8.88689	12.221	10.7008	7.69158	9.97354	11.7804	12.9175	10.3219	12.0832	14.08	12.6917	12.3215	13.8546	11.5579	12.7509	12.6263	10.6822	11.4784	11.8942	11.729	11.8387	10.2986	10.5515	12.1203	11.8647	10.5409	11.9875	10.564	11.6853	11.7587	12.0981	11.4511	12.1426	11.53	10.555
TCGA-37-3783	Tumor	3	1	4	1	4.01	0	21	1	11.6034	11.1612	10.5986	8.24563	10.6781	8.38957	12.8727	11.1554	7.55818	9.75478	11.4521	14.0785	10.5104	11.2938	13.7687	13.1787	12.3468	13.7012	11.9004	12.9824	12.5937	10.8653	11.169	11.6902	11.4887	11.638	10.1308	10.5759	11.5772	11.7014	10.2996	11.8311	10.2457	11.5236	11.4718	12.1712	11.0828	12.2907	12.4766	10.3408
TCGA-66-2778	Tumor	3	4	5	1	18.99	0	22	1	11.8901	11.0666	11.1785	8.90434	11.2068	9.0882	12.4645	11.4062	7.84016	10.8104	11.5165	12.8016	10.3827	10.9671	13.2567	13.0065	12.0831	12.9377	12.6331	12.9781	13.0075	11.1733	11.22	11.8148	11.6806	11.8747	9.76611	9.93786	11.8367	11.9295	10.6538	11.7294	10.5256	11.7081	12.3032	11.8359	11.0369	12.9065	12.427	10.7368
TCGA-18-3421	Tumor	3	1	6	1	86.89	0	20	1	12.4896	10.709	10.8949	8.79174	11.0456	9.0105	12.1117	11.2964	8.14336	10.9337	12.0746	14.1406	10.9284	11.8502	13.2767	14.3287	12.1698	14.3464	13.0098	13.2939	12.9906	11.4162	11.0626	12.2703	11.2925	10.891	10.5506	10.4928	11.8015	11.7452	10.9085	12.1028	10.8758	12.1158	11.8809	12.9018	10.3892	13.0945	13.002	10.8706
TCGA-37-4135	Tumor	3	1	7	1	6.8	0	19	1	12.181	11.1299	11.0917	8.68422	10.8638	9.6225	12.9479	11.2056	7.42573	9.9251	11.5125	11.0603	10.6052	11.7355	13.9526	12.4964	12.2827	14.3738	12.5146	13.1359	12.3731	12.2465	11.9993	11.5555	11.4917	13.7175	10.1798	10.3437	11.5984	12.2295	10.1876	11.7986	10.2328	11.89	11.2117	11.0292	10.4195	12.3317	13.246	10.3262
TCGA-33-4589	Tumor	2	1	8	1	1.54	1	25	1	12.6386	10.4594	10.8381	8.58685	10.8433	8.78692	11.9651	10.9552	7.37992	9.91184	11.5793	13.5167	10.8602	11.4131	13.0164	13.5318	12.4619	14.3914	10.857	12.852	12.3527	11.5827	11.5645	12.5728	11.2322	11.4598	9.6706	10.0325	12.0499	11.6152	10.2935	11.3997	10.5044	11.4571	12.1625	12.7031	10.8447	12.7312	11.8972	9.89335
TCGA-37-4130	Tumor	3	1	9	1	8.11	0	26	1	12.1589	10.6906	11.9326	8.85912	11.08	9.03061	12.6846	11.3404	7.83324	10.7456	11.8434	12.6048	10.8287	12.3211	14.2338	12.5791	12.4183	14.294	11.8759	12.9213	13.0687	11.5236	11.5353	12.3684	11.9862	12.3942	10.8065	10.1176	11.9453	11.4571	10.6171	12.1914	10.6852	12.0289	11.4257	11.7908	10.852	12.0052	12.5794	10.9721
TCGA-66-2771	Tumor	2	4	10	1	18.99	0	24	1	12.0143	10.7546	10.9321	8.82776	11.3349	8.82219	12.2347	10.7226	7.78592	10.44	11.9678	12.9356	10.1952	10.7609	12.9735	12.7293	12.5924	13.6796	12.6273	12.294	12.5331	10.8295	10.9402	11.7443	11.6183	11.4637	9.69943	10.4056	11.296	11.4794	10.2936	11.6067	9.80188	11.6534	10.9368	11.7422	10.5985	12.3877	12.0018	10.2942
TCGA-18-3412	Tumor	3	1	11	1	11.33	1	38	1	12.129	10.3329	11.1676	7.83484	11.2132	9.22878	11.9424	10.6431	8.03533	10.7529	10.5094	12.7273	9.16728	10.0899	12.3455	12.6199	11.2887	13.3688	11.2986	13.0371	11.7247	9.84367	11.0394	10.9372	11.2106	10.8524	8.00269	9.47944	11.4243	10.8963	9.43202	13.2046	10.0526	9.90347	11.1358	11.3953	9.96044	11.7578	10.607	9.24189
TCGA-37-4133	Tumor	3	1	12	1	7.82	0	29	1	11.5541	11.0111	10.9153	7.84154	10.8412	8.52035	12.771	10.5096	8.1049	10.8161	11.3572	12.2787	9.78768	10.8436	12.1437	12.6384	11.2218	13.5278	11.5124	13.4339	11.7768	10.0303	11.302	11.3615	11.3164	11.4584	9.65383	9.13183	11.8586	11.1759	10.4405	11.6063	9.58482	11.4686	10.9189	11.7111	10.2478	12.3492	12.9053	9.66787
TCGA-33-4583	Tumor	3	1	13	1	151.15	1	14	1	11.722	12.0943	11.4508	9.03487	11.6105	9.11162	12.3251	10.8545	8.77343	10.1805	10.424	13.3626	10.2447	10.427	11.9292	12.8966	11.3677	13.7346	12.2253	12.1838	11.6595	9.93977	11.1448	11.1761	11.1072	10.8825	9.19629	9.63287	10.7757	11.1581	10.3113	11.4129	10.6083	11.7875	10.9675	12.2261	10.7122	12.5382	11.4224	9.37712
TCGA-39-5036	Tumor	3	1	14	1	71.12	0	10	1	11.7396	11.193	10.1503	8.33978	10.4699	8.99601	11.785	10.9187	8.81651	10.0364	10.5407	11.1311	10.0518	9.99609	10.8852	11.7282	11.8222	13.4264	11.5517	12.2549	11.7777	10.4596	11.1862	10.5133	11.0114	11.661	9.61546	9.77977	11.6952	11.0981	10.4731	11.1875	9.0488	11.398	10.8856	11.2876	11.5433	12.5622	12.1662	9.60178
TCGA-58-8387	Tumor	3	1	15	1	13.24	1	11	1	11.7873	10.7154	10.5556	8.07779	10.5791	9.10584	11.5545	10.9615	9.22957	10.0374	9.95013	12.1684	10.691	10.5941	12.3434	12.7956	12.4311	12.8291	11.814	12.1705	12.7743	11.2159	11.4344	11.5666	11.3329	10.6485	10.4873	9.7796	11.8005	11.258	10.3592	11.4073	9.96487	11.6634	11.7507	12.2309	10.3616	12.7514	11.8439	10.7278
TCGA-66-2754	Tumor	3	4	16	1	2	0	13	1	12.0669	11.226	11.6559	7.59044	11.085	9.28622	11.8123	10.9327	8.6663	10.2172	10.1022	13.2124	9.55114	10.6932	11.7533	11.9904	12.1828	13.5927	13.02	11.5632	12.4098	10.0573	10.5462	10.8791	11.4073	10.6999	9.50046	9.5754	11.2263	11.1157	10.4628	10.9404	9.39731	11.9715	11.1415	11.9468	9.93075	12.1578	11.785	10.2756
TCGA-22-5491	Tumor	3	1	17	1	56.27	1	15	1	11.5475	11.1787	10.7058	9.2076	10.921	9.16852	11.6708	10.3601	8.37108	10.5105	9.99179	13.026	9.86805	9.93168	12.3727	12.6369	12.1003	13.3117	12.555	12.6408	12.3719	10.3865	11.537	10.9205	11.601	11.4355	9.54876	9.48421	11.8233	11.3993	10.3187	11.449	9.44779	11.408	11.7917	11.2383	10.4941	12.409	12.4169	10.4633
TCGA-66-2766	Tumor	3	4	18	1	1.02	0	30	1	11.5929	10.4549	10.9622	8.2818	10.1101	8.72569	11.8113	11.5673	7.44409	10.2377	10.4169	11.5685	11.7862	11.161	11.8109	13.0289	11.0023	13.6165	11.7508	13.3497	11.7977	11.3993	10.8912	10.9469	11.1389	11.6296	9.75937	9.85752	11.4933	11.2331	10.0111	11.5261	9.67238	11.0832	10.6676	10.9189	9.90002	12.3876	11.9939	9.62322
TCGA-33-4582	Tumor	3	1	19	1	103.45	1	12	1	12.3076	10.6938	9.68934	7.46504	11.1335	8.25308	11.8607	11.1829	8.40132	10.6949	10.1016	13.0518	8.94186	10.5312	12.1559	12.5028	12.394	13.036	11.5905	12.0504	12.3084	10.2625	10.9908	11.4686	11.0403	11.7252	9.82908	9.78243	11.6134	10.6938	9.99616	10.5572	9.75001	11.1677	11.3093	12.163	8.55932	11.695	12.408	10.1629
TCGA-39-5037	Tumor	3	1	20	1	55.52	0	17	1	11.5925	12.0683	9.89826	9.07795	10.7244	8.55799	12.5169	10.6143	8.90418	10.0062	11.1947	13.5059	10.171	10.6996	12.8691	12.7549	11.4091	13.8986	12.5661	13.4931	11.6452	11.6981	11.5398	11.6362	11.7211	11.8311	9.7334	10.8317	12.3286	11.1432	10.0399	11.5229	9.13151	11.4179	11.9735	12.0418	9.55927	12.2186	11.656	9.32223
TCGA-37-5819	Tumor	3	1	21	1	3.38	0	16	1	12.5663	11.4222	10.7514	7.92909	11.378	9.57519	11.6884	11.4546	6.91706	9.64275	11.1288	12.8976	9.6965	10.9132	13.0755	13.4775	11.7683	14.3296	12.203	11.5067	11.6173	10.6197	11.1387	11.8399	12.007	11.7496	10.9118	10.605	11.9303	11.4327	10.273	11.928	9.72579	11.3529	10.748	12.4739	10.0723	13.1152	12.5793	9.66393
TCGA-60-2726	Tumor	2	1	22	1	11.76	1	18	1	11.8889	10.4851	10.613	7.4994	10.7416	8.69094	11.3892	11.4362	8.59468	9.84322	10.9597	13.2485	10.0155	11.4074	11.6352	12.8763	11.7313	14.4042	11.5768	12.6369	11.7223	10.932	11.0376	12.0117	11.8871	14.4688	9.76514	10.8024	11.8007	10.2764	9.89722	11.3916	9.01691	11.05	11.0634	12.767	10.0549	12.2947	12.3511	9.41563
TCGA-22-5471	Tumor	3	1	23	1	60.61	0	9	1	12.452	11.343	9.54973	7.17928	10.8708	8.47785	11.6357	10.6868	8.78138	9.82742	9.98373	11.8233	9.6674	9.94475	11.8514	12.8801	11.4939	12.9215	11.2983	12.1187	11.1183	10.8532	11.1663	11.4621	11.2744	11.0771	9.03796	9.6021	10.8326	10.4788	9.61474	11.4978	8.95147	10.7011	10.6729	10.911	9.63643	11.9643	11.226	9.08556
TCGA-39-5027	Tumor	2	1	24	1	102.1	0	2	1	10.9817	11.0395	10.0864	8.02969	11.1918	8.56003	11.2325	11.7479	8.80555	9.5953	10.5708	12.575	10.3352	9.89743	12.0988	12.8956	11.4691	13.4541	12.188	12.0585	11.3407	10.9563	10.7567	10.6117	11.5644	11.0651	10.5129	9.86631	11.5138	10.2071	9.60655	11.5777	9.11364	10.394	11.729	12.1596	9.90375	12.3941	11.6244	9.16794
TCGA-NK-A7XE	Tumor	3	3	25	1	0.43	0	1	1	12.088	11.7589	9.75144	8.68605	10.8787	8.65472	11.2424	11.828	8.3172	9.91568	9.59985	13.1868	9.4938	10.5865	12.6354	12.4524	11.9215	12.9073	12.1515	11.1918	11.6932	10.1209	10.6395	10.4872	10.3851	11.1301	10.6188	10.5123	11.147	10.6205	9.34188	12.0356	9.04143	11.7096	10.5179	12.7759	9.73975	11.5445	11.8553	9.95165
TCGA-85-A512	Tumor	3	1	26	1	15.28	0	3	1	11.8382	11.8921	10.2686	8.4679	11.6007	8.76657	11.6555	10.7467	8.70095	10.1993	9.47898	12.217	10.2598	9.81588	11.5791	12.5075	11.1654	12.7581	12.1265	11.6245	11.9177	10.1644	11.1351	11.4084	11.1168	11.1006	8.82777	9.79103	11.4987	10.7641	9.75251	11.8582	8.93558	11.4375	11.7024	12.4886	10.4138	12.2781	11.5652	9.8246
TCGA-77-A5GA	Tumor	1	4	27	1	42.05	0	4	1	10.7781	10.9671	10.2736	8.5077	11.2183	9.37129	11.2251	11.3249	7.97502	10.265	10.2736	12.7828	10.4187	10.7322	11.9005	12.0129	11.726	13.684	11.6343	12.204	11.9679	10.6685	11.4913	10.6542	10.7404	10.8494	10.9233	9.72001	11.6225	10.6577	9.02012	12.6143	9.16734	10.4471	11.4393	12.3852	10.3336	12.051	11.7308	10.1312
TCGA-85-A4CL	Tumor	3	1	28	1	30.26	1	5	1	11.2413	11.6455	9.59694	8.10074	11.4645	8.90818	11.0817	11.2234	7.96096	9.91295	10.2767	12.5787	10.6996	11.4971	12.3966	12.1919	11.4718	14.9592	12.7917	11.7511	12.092	11.1765	10.6369	11.9799	11.6009	11.6075	9.88105	9.42279	11.6208	10.8152	9.91335	12.2448	10.0461	11.5371	12.0094	12.0417	10.2538	12.6351	12.4163	9.99736
TCGA-NC-A5HE	Tumor	2	1	29	1	76.74	0	7	1	10.7993	12.0403	9.28158	8.26514	10.6101	8.63152	11.5469	10.9487	8.50436	10.1304	9.31458	12.5112	9.80797	10.7642	12.1395	11.7308	11.2227	13.5228	12.3375	11.6504	11.7708	10.0566	10.6265	10.7688	10.3014	10.8218	9.71361	9.436	10.5653	11.0018	9.1447	11.7052	9.71433	11.1807	10.4925	12.5029	9.67451	11.5195	10.8034	9.77905
TCGA-33-A5GW	Tumor	3	1	30	1	0.3	1	8	1	10.9792	10.841	11.0142	8.77141	11.6383	8.90599	11.0179	10.8993	7.67541	9.77545	10.3206	13.1906	10.0317	9.8448	11.7072	12.1646	12.4601	13.6087	12.1627	11.7448	12.5287	10.1181	11.0913	10.2086	10.1369	11.4454	9.8015	9.56953	11.4244	11.0945	9.9841	11.5651	9.0237	11.0849	11.0981	12.2835	10.4434	12.3198	12.1934	10.7015
TCGA-NC-A5HO	Tumor	3	1	31	1	43.89	0	6	1	11.3405	11.0221	9.30966	8.33429	11.3051	9.61372	11.1801	9.8179	8.13222	8.93227	10.4585	11.7043	10.2829	10.9388	11.1325	11.9933	11.7907	12.9193	10.9284	11.7981	11.7326	10.2685	10.2213	10.5612	10.9659	10.6871	9.5419	9.99322	10.2886	11.4648	10.0585	11.6735	10.4837	11.3271	10.1506	12.4304	9.81525	12.3096	11.8996	9.60302
TCGA-94-7033	Tumor	3	1	32	1	21.02	0	61	2	10.6806	10.8382	10.0437	8.57748	11.5525	8.80735	11.1071	11.6145	7.86953	9.15036	10.9656	12.4773	10.2131	10.7069	12.1258	13.1469	12.4284	13.2959	11.7766	10.9229	12.247	11.1385	11.4741	10.4299	11.3341	11.3274	10.5267	9.39945	12.2091	10.7561	10.1041	11.3912	8.17596	11.4532	11.6025	11.3747	10.3366	12.7115	12.4616	9.99277
TCGA-39-5024	Tumor	3	1	33	1	82.46	0	58	2	11.0952	11.6666	10.6142	7.51855	11.4789	8.60593	11.5401	12.7891	7.90675	9.96458	9.77403	12.7565	9.30511	10.1933	12.0053	12.3529	11.5404	12.7794	11.854	11.6642	12.2923	10.0365	10.8707	10.5815	10.2971	10.7932	9.412	9.99886	11.1153	10.7498	9.516	11.3341	8.80258	10.9006	10.6634	11.8813	10.4487	12.0795	11.9262	10.2708
TCGA-NC-A5HI	Tumor	3	1	34	1	57.26	0	46	2	10.7211	10.9231	10.6277	7.91926	11.5012	8.95887	10.9465	10.604	7.07064	9.27339	10.3745	12.6317	9.5834	10.2859	11.9684	11.3747	12.3821	12.6969	10.624	11.4753	12.295	10.0679	10.8743	10.67	11.3265	11.313	9.70409	9.97113	11.402	10.5105	9.89574	11.6171	10.3194	11.0537	11.1843	11.9725	10.5619	12.1593	12.0465	10.3483
TCGA-60-2720	Tumor	3	1	35	1	3.19	0	62	2	11.1236	10.6102	10.1275	7.53042	10.9541	8.02222	11.2402	12.7813	7.0669	8.9424	10.6784	12.6515	9.29906	10.2279	11.9012	12.4351	12.4876	12.9002	11.0901	10.9855	12.2894	10.7495	10.8344	11.434	10.9138	11.7293	10.6915	9.74388	11.5366	10.6254	10.3839	11.2588	9.21576	11.9607	11.1254	12.1631	10.0856	12.4146	11.6169	9.87946
TCGA-52-7810	Tumor	3	1	36	1	30.32	0	59	2	9.87865	11.2305	9.85811	6.95659	10.2662	8.25367	11.1502	13.0935	7.52879	9.64701	9.24769	10.8046	10.5372	9.94082	10.9531	12.8898	12.4717	12.9723	11.2208	11.9234	12.2355	10.832	10.0791	10.2006	10.3842	12.3201	10.0761	9.55171	11.5742	10.1614	9.02254	11.1565	9.07942	11.2196	11.1883	11.5134	10.326	12.2749	11.7635	10.4358
TCGA-66-2758	Tumor	3	4	37	2	20.99	0	57	2	11.561	11.489	10.4322	7.99587	11.2331	7.94786	11.9863	11.6496	7.1528	10.1225	10.0751	11.3003	10.2988	10.993	11.6385	12.7091	11.0902	12.8559	12.3305	11.8326	11.3637	10.9385	10.3124	10.7546	12.0366	11.0837	9.49737	9.15348	11.0752	10.428	9.59817	10.6471	9.05248	10.6586	11.1361	11.7633	9.31193	11.6798	11.4634	9.27265
TCGA-98-A53J	Tumor	3	1	38	2	20.7	0	47	2	10.6941	12.0253	10.977	8.46066	11.5564	8.90043	11.4694	11.0339	7.47507	9.30711	9.93394	12.8765	9.73575	10.5635	12.0738	11.769	10.9219	13.0847	11.5427	12.4171	11.444	9.62889	10.7546	10.3549	10.5119	10.7241	9.52593	9.14627	11.4291	11.0971	9.72174	11.5307	10.1974	10.7039	11.2626	11.6425	10.412	12.3687	12.6397	9.4521
TCGA-85-8354	Tumor	3	1	39	2	32.69	0	54	2	11.2004	11.5708	11.2032	8.12461	11.5266	8.21035	11.3533	10.2576	9.12336	9.5924	9.0881	13.5169	9.61092	9.25269	11.9641	12.0503	11.6447	13.1252	11.5334	11.6848	12.1565	11.597	10.15	10.2899	11.1291	10.6854	9.19777	10.4992	10.9371	10.2478	9.59071	11.1218	8.75444	11.1938	11.0347	11.5983	9.64491	12.0404	10.6909	10.2048
TCGA-22-5479	Tumor	3	1	40	2	86.24	1	55	2	11.5116	11.811	9.72029	8.44349	10.4714	8.37762	11.7422	10.7379	7.94791	9.30381	9.53416	12.6748	9.4579	9.68882	11.8638	12.0487	10.9955	13.1433	11.577	11.381	11.4447	10.2833	10.9816	10.5457	10.8365	10.8539	9.74363	9.27772	11.3322	10.8368	9.27772	11.3119	9.05262	10.9973	11.2183	11.4345	10.3466	11.9097	11.3446	9.32442
TCGA-77-7139	Tumor	3	1	41	2	139.98	0	56	2	10.6729	11.4319	10.1564	8.12798	10.7878	8.35042	11.3542	10.7729	8.91062	10.0944	9.93033	12.3972	9.93348	9.94395	11.5021	12.7319	10.9655	12.7874	11.6925	11.6206	11.7882	10.8817	10.2789	10.9652	10.6491	11.1287	9.47342	9.44791	11.3887	10.6036	8.92019	11.5074	9.33236	10.9971	11.0192	12.6348	10.1093	11.0776	12.0414	9.94343
TCGA-21-5782	Tumor	3	1	42	2	31.6	1	48	2	11.1581	10.9722	10.1834	8.06833	10.9527	8.96867	10.779	11.9091	7.66709	10.0227	9.41103	11.0606	9.62117	9.53639	10.7274	12.4578	12.3999	12.0988	11.0143	11.5322	12.3502	10.7398	10.7763	10.6778	10.5387	11.3486	10.3316	9.68558	10.8676	10.4195	9.73587	11.033	8.81519	10.3086	10.4752	11.1744	9.85793	12.4086	11.4453	10.6984
TCGA-85-8664	Tumor	3	1	43	2	18.07	1	51	2	11.0449	11.2184	9.59924	8.70108	10.3286	9.101	11.2326	12.1442	7.30353	9.83879	9.51201	11.5933	8.92854	10.4538	11.3211	11.7031	11.9988	12.2789	11.7568	11.2554	11.6513	9.81769	10.1044	10.8409	10.1336	10.7996	10.0923	9.63957	9.98644	10.1756	9.45745	11.0192	9.73181	10.744	9.6497	11.7109	9.11968	12.1755	11.2728	9.71611
TCGA-NC-A5HM	Tumor	3	1	44	2	39.82	0	49	2	10.9634	10.8661	9.99817	8.03036	11.1769	8.79009	11.0431	11.317	7.72099	9.84914	10.6137	12.2294	10.1697	10.0611	11.3911	11.8073	11.996	13.0278	10.9005	11.1934	11.6588	10.0822	10.9321	10.7117	10.4176	11.3467	10.1663	10.0119	10.9913	10.7033	10.0822	10.9583	9.00493	11.2545	10.0523	11.9135	9.8727	12.3202	11.6806	9.6236
TCGA-85-A53L	Tumor	3	2	45	2	12.39	0	50	2	11.3235	11.7907	10.3733	7.7328	11.2701	8.66284	11.9098	10.7182	7.50978	9.18943	9.74686	12.9741	9.63294	10.4002	12.0405	11.3241	12.3264	13.2928	11.0269	12.1409	12.7778	10.0725	10.2025	10.0041	10.5059	11.4001	8.98766	9.65757	12.0452	10.411	8.9619	11.3342	10.1335	10.7289	9.65896	12.0826	10.3398	12.4518	11.8681	10.6713
TCGA-77-8143	Tumor	3	4	46	2	26.38	1	83	2	11.1173	11.0196	10.8773	8.23158	11.4448	9.19796	11.0694	11.0071	7.89592	10.1213	9.4487	11.5783	9.0092	9.10246	10.5355	12.037	11.1374	11.873	10.7688	10.6671	11.3847	9.21699	9.68494	9.97636	10.9066	9.79855	8.28135	9.56598	11.8371	9.49162	9.37186	10.474	9.23468	10.9413	11.3309	11.9878	9.58162	11.8707	10.7798	9.31481
TCGA-77-8144	Tumor	3	4	47	2	27.37	0	82	2	11.124	10.7818	10.8084	8.37379	11.4034	7.97287	11.381	10.6898	8.88786	9.90466	9.6543	12.9886	9.05901	10.3192	11.4341	11.8382	12.3064	13.0935	11.2811	10.8689	11.7497	10.2747	11.0485	10.6503	10.0273	10.8657	8.92266	9.47275	11.0115	10.5148	9.74185	10.5894	10.7441	11.3998	11.0079	12.1903	10.1219	11.9541	10.9453	9.7704
TCGA-18-4086	Tumor	2	4	48	2	2.79	1	39	1	10.9069	10.8017	10.181	8.52395	9.93944	8.92278	11.2969	10.2572	8.32631	10.3765	9.19938	11.9313	9.85498	9.47137	11.9291	12.254	11.8145	12.6367	11.3337	11.8137	11.6481	9.79064	10.5681	10.6352	11.038	11.0866	8.76232	8.81781	10.6585	10.6489	9.60062	10.7486	8.67556	10.9	10.4852	11.0292	10.3617	11.8804	11.6793	9.42142
TCGA-34-5241	Tumor	3	1	49	2	16.92	1	44	1	11.2937	10.6042	10.5807	8.56171	10.1242	9.36261	11.9303	11.171	7.40886	10.4591	10.3661	11.757	9.33009	10.4372	11.9931	11.9947	11.2182	13.0889	11.5351	11.8146	11.8676	9.77319	10.372	11.2539	10.9896	11.0962	9.37633	9.53637	11.2296	11.3534	9.91525	11.114	9.00237	10.9086	10.9285	11.2329	10.0503	11.6566	11.7704	9.58679
TCGA-66-2727	Tumor	3	4	50	2	16.95	1	40	1	11.4378	11.1022	10.6339	8.21663	10.3058	8.58561	11.2507	11.2558	7.73901	9.74854	8.84936	12.1161	9.63771	10.282	11.9019	12.4237	11.7033	12.4816	11.8898	12.1302	11.8813	9.92023	10.5737	9.68904	11.3735	11.3665	8.72593	9.90098	10.4999	10.4924	9.81388	10.8739	9.5655	11.2721	10.3918	10.9753	9.83094	11.9356	12.5026	9.80413
TCGA-37-3789	Tumor	3	1	51	2	0.43	0	42	1	11.146	10.5225	10.7889	7.62962	10.786	8.09071	11.2587	9.9543	8.12153	9.57172	10.1761	12.8681	8.32063	10.4704	12.4156	12.3286	11.6114	13.0827	11.4306	12.0458	11.4661	10.7886	10.5194	11.2052	10.9352	11.6172	8.16163	9.72595	10.6106	10.6943	10.7825	10.2639	9.61407	10.2943	10.777	11.2732	9.65749	11.937	11.7268	9.17683
TCGA-66-2768	Tumor	3	4	52	2	2	0	41	1	11.4621	10.5371	10.7022	8.50482	10.7308	8.33065	11.4765	11.2658	7.55095	9.54001	9.29157	12.0427	8.71032	10.3771	12.2818	12.1056	11.5454	12.1358	11.4872	12.0972	11.3786	11.0858	10.7022	11.4016	11.1686	11.7619	9.0309	10.1047	10.4145	10.7562	9.91405	10.2995	9.01681	11.2286	10.702	10.8101	9.72114	11.8877	11.2486	9.22495
TCGA-22-4594	Tumor	3	4	53	2	48.29	1	43	1	11.1113	10.7656	11.3321	8.11554	10.8335	8.86222	11.7152	10.4879	7.36988	10.3146	9.89486	11.6276	9.73749	9.99901	12.2041	12.3312	11.4861	12.3868	10.957	11.0432	11.346	9.89618	10.6043	10.7273	10.969	11.4797	9.11635	9.42703	10.6596	10.4301	10.3694	10.5286	9.24043	10.946	10.1758	11.0489	10.3322	11.6883	11.3788	9.20986
TCGA-39-5035	Tumor	3	1	54	2	68.33	0	45	1	11.7343	11.373	11.0034	8.03362	10.3786	8.8805	11.0885	10.9559	6.87131	9.45899	9.00048	12.0175	10.1353	9.92013	13.1435	12.3049	11.3013	12.8766	11.6573	11.2431	12.9095	11.647	10.8328	10.0131	10.8576	10.7508	9.25972	8.8805	10.3158	10.5346	9.03836	10.9972	9.12399	10.8996	9.58553	11.2399	9.60181	11.757	12.0662	10.5462
TCGA-37-4141	Tumor	3	1	55	2	0.39	0	32	1	10.6009	11.0366	10.3365	7.56804	10.6076	8.82207	11.4248	10.6829	6.78436	10.6123	10.2786	11.9221	8.87547	10.6877	12.624	11.1787	11.6948	12.6236	12.2375	12.1381	11.7945	9.76835	10.8359	11.5977	11.5384	11.3518	9.04913	9.61666	10.9571	10.8852	10.4035	10.6599	8.92697	10.3629	10.2412	10.7983	9.41285	11.9635	12.0845	9.61289
TCGA-66-2756	Tumor	3	4	56	2	0.99	0	31	1	11.5819	10.9402	10.8196	8.14578	10.5925	7.84085	11.9856	11.8083	6.92754	9.97209	10.008	12.3539	9.07944	10.264	12.497	12.7906	11.2476	12.859	10.7692	10.9123	11.2138	9.88195	10.5976	10.6081	10.6347	10.5878	8.93588	9.08461	10.3702	10.5845	9.91249	10.3172	10.4853	11.0388	9.88076	11.7272	9.37091	11.805	11.2974	9.36837
TCGA-85-A510	Tumor	3	1	57	2	15.83	0	33	1	10.1972	11.4007	10.7325	8.70478	10.8251	9.48222	11.5203	11.0733	7.60755	9.84677	9.71353	11.2091	9.21601	10.1184	11.4304	12.446	11.2533	12.501	10.747	11.0035	12.2616	9.55612	10.8047	10.4901	11.1567	10.7264	9.30822	9.65538	10.6658	10.9625	9.72111	11.0513	8.88427	10.341	9.83551	12.2258	10.1877	11.9699	11.5247	10.1241
TCGA-22-4607	Tumor	3	1	58	2	19.28	1	37	1	11.5173	10.6545	10.8641	8.47049	11.0193	8.77911	12.1942	10.5083	7.34329	9.88553	9.81616	12.562	12.4429	10.1263	12.7074	12.6647	11.9819	13.0704	11.9132	11.6776	12.2042	11.9136	10.9705	10.8198	11.3106	11.5808	9.54243	9.37356	11.3711	11.1143	10.4317	11.1436	9.98856	11.4006	11.0023	11.197	10.0153	12.3886	12.2164	9.841
TCGA-37-4132	Tumor	3	1	59	2	7.46	0	35	1	11.3493	10.2536	10.849	8.46437	10.5502	9.06848	11.7494	10.4973	8.16155	10.5472	10.7249	12.6382	9.78019	10.3003	12.7829	13.4424	11.6317	12.9625	11.9096	12.1445	12.0902	10.0405	11.1633	11.4387	10.6376	12.1547	10.0423	10.3003	10.4608	11.2232	9.67081	10.9989	9.48942	10.8493	10.1707	12.9397	10.0939	12.1015	11.7344	9.90351
TCGA-77-7465	Tumor	3	1	60	2	32.52	0	36	1	11.978	10.9681	10.0745	8.37018	10.2394	9.88025	11.6801	11.2241	8.99575	9.73787	10.091	12.8736	10.3647	10.1886	12.5137	12.6437	11.5976	12.5591	11.76	12.3499	11.5785	9.10084	11.0425	10.0587	11.1597	10.9902	9.97315	9.67786	11.2607	11.08	10.0793	11.4831	9.87409	10.391	11.1513	12.1653	10.1966	12.0328	11.8335	9.41631
TCGA-37-4129	Tumor	2	1	61	2	7.95	0	34	1	11.3084	10.7749	10.9574	8.74451	11.1001	9.52846	11.4357	10.0552	8.22965	10.5002	10.8636	11.3769	10.5306	11.1487	10.774	12.122	11.3053	12.8659	11.0528	11.1765	10.5169	10.1812	11.2133	11.6408	11.2563	12.4595	9.91713	10.3702	11.1247	10.6181	10.438	10.9558	10.2016	11.6341	10.4394	11.5576	9.45201	12.324	11.6365	8.20876
TCGA-21-5784	Tumor	3	1	62	2	41.66	0	76	2	10.473	11.6344	10.4712	8.5084	10.8205	8.55666	11.9102	11.7001	7.54519	9.95576	10.3625	12.3463	9.89215	10.2065	11.6828	12.6855	11.5058	12.8269	11.3119	11.7003	11.7723	10.0119	10.8971	10.9092	11.6378	11.2016	10.2533	10.3474	11.6609	10.6743	10.2899	10.9064	8.73348	11.0006	10.7075	11.7015	10.2802	12.2594	11.8777	9.77176
TCGA-77-7335	Tumor	3	1	63	2	70.07	1	77	2	11.1008	10.5365	9.72133	8.61929	10.4342	8.27843	10.9063	10.1695	8.31726	9.69929	10.3817	12.2623	9.54254	10.4403	11.9293	12.1075	11.8487	13.2696	12.0596	11.8599	11.8576	9.2501	10.5161	11.1412	11.5179	11.4255	10.6069	10.4336	11.3645	10.1172	9.82238	11.5898	9.51197	10.8248	11.074	12.1255	9.69322	12.1661	12.1407	9.67033
TCGA-43-2576	Tumor	3	1	64	2	40.18	0	78	2	10.5325	11.0507	9.55593	8.26	10.499	8.67853	10.9162	10.9343	7.07454	9.32265	10.2678	11.6724	9.38176	10.5446	11.6594	11.7294	11.7907	13.263	11.432	10.5468	11.7661	10.7884	11.4766	10.9707	11.4317	11.452	10.7604	10.1043	11.4246	10.5052	10.0728	11.3142	9.04497	10.751	10.9166	11.1414	9.53514	12.1018	11.6235	10.0194
TCGA-21-5787	Tumor	3	3	65	2	10.81	1	74	2	10.5017	10.6606	10.1379	8.22519	10.709	9.50339	11.1364	11.3699	9.13921	10.4467	10.1038	11.7089	9.45913	10.2374	11.2969	11.7383	11.9068	11.8771	11.4155	10.6156	11.3423	10.2901	11.5225	11.317	11.5635	11.0731	9.42655	9.96986	10.7836	10.9514	9.6602	10.8359	8.74359	11.1083	9.89541	12.6038	9.60574	11.399	11.4889	9.37745
TCGA-33-6737	Tumor	1	1	66	2	19.74	1	75	2	11.3504	11.3553	11.0698	7.54985	11.236	8.016	11.2139	10.5341	7.48186	9.55453	9.51763	11.7013	9.15951	9.92944	11.5384	12.2491	12.1794	12.3691	11.3809	10.1913	11.9403	9.75525	10.3039	10.2701	10.6794	11.2621	9.69432	9.63798	10.6346	10.3938	10.023	11.1781	9.67542	10.9473	9.59438	12.6519	9.67379	11.891	11.5614	9.96456
TCGA-66-2785	Tumor	3	4	67	2	1.97	0	104	3	12.4547	11.5895	10.863	8.32716	10.9541	7.9197	11.8897	10.5667	7.57912	9.6417	9.92614	12.059	9.00972	10.0725	12.0855	12.1768	12.7833	12.5669	11.0147	11.1249	11.78	10.2895	10.8008	10.2032	10.1187	11.0417	9.6002	9.02897	11.1768	10.1562	10.3932	10.6839	7.5944	11.203	10.9326	10.9032	10.0338	11.5233	11.2102	9.70952
TCGA-85-A50Z	Tumor	3	1	68	2	16.2	0	60	2	10.8638	10.5822	11.0721	8.88328	11.7733	8.41661	11.3918	11.7343	6.71976	10.5151	9.77528	12.8466	9.23309	10.2921	11.5226	12.2195	12.0215	12.1163	11.4893	11.4205	13.1321	10.4306	10.9994	11.3902	11.1002	11.6397	9.97824	10.1009	11.4169	11.0092	9.89311	11.1054	8.67861	11.1812	11.063	11.9688	10.4369	12.423	11.4381	10.9924
TCGA-77-A5G7	Tumor	3	4	69	2	5.91	1	64	2	11.2102	12.9281	10.4145	8.25984	10.8658	7.93687	12.3624	11.0009	7.7561	10.0106	9.10311	12.4243	10.1271	9.60184	11.5858	12.0449	12.4147	12.962	11.6219	11.5722	11.9113	10.6332	10.6417	10.6133	10.3207	10.9992	9.03228	9.77091	11.4763	9.77091	9.34915	11.1925	9.03401	11.3635	11.2125	11.9316	10.0056	11.8671	11.7177	9.86611
TCGA-6A-AB49	Tumor	2	3	70	2	[Not Available]	1	65	2	10.9284	10.6275	9.3791	8.03693	10.378	8.10861	11.0874	11.8018	8.91372	10.1853	9.3132	11.9624	10.5402	10.2407	11.2485	11.6944	12.4907	12.4485	10.8422	10.3083	11.7425	11.1425	10.1833	11.4523	11.4204	11.5038	10.1592	9.91111	11.1267	9.76594	9.43826	11.1363	8.96719	11.2632	10.6074	12.3008	9.71709	11.5115	11.2784	9.85837
TCGA-22-5481	Tumor	3	1	71	2	79.14	1	63	2	10.9252	12.0565	10.2083	8.90022	10.5515	8.56364	11.6862	10.8617	7.8814	10.3659	9.90062	11.8745	9.66759	10.6217	11.8745	12.3254	11.9989	12.4855	11.0548	10.1051	12.1795	10.2303	11.0852	11.0085	10.6909	11.5619	10.4412	9.71701	11.2133	10.0777	9.45186	11.2004	10.1995	11.1716	11.103	12.0217	10.1006	11.4773	11.3902	10.0714
TCGA-58-A46J	Tumor	3	1	72	2	85.05	0	67	2	10.6257	11.4488	9.9433	8.59315	10.9848	7.81821	11.209	11.5395	7.63919	9.66588	9.46003	11.6916	9.79681	9.91099	11.0559	12.0869	12.0441	12.114	11.1977	10.9244	11.7727	10.4318	10.1308	10.3289	10.9827	10.6321	9.10105	9.74794	11.222	9.72357	9.18301	10.8775	8.64004	10.6974	10.6019	12.1058	9.67573	11.8502	12.0062	9.88171
TCGA-85-A4JC	Tumor	3	1	73	2	19.84	1	66	2	10.5822	11.2983	10.1737	8.60471	10.9265	8.25131	11.0511	12.4223	7.56513	9.32874	9.21978	11.399	9.80652	10.4476	11.8576	12.241	11.7333	12.7836	11.3534	10.9496	12.1566	10.2919	10.5111	10.6165	10.6476	10.9547	9.78677	10.0553	11.3685	10.2193	9.45	11.3717	8.96988	10.5947	10.8414	11.683	10.1761	11.9711	12.0365	10.1856
TCGA-85-8352	Tumor	3	1	74	2	5.29	1	68	2	10.5027	12.0696	10.3123	8.17254	10.6513	7.85947	11.3043	11.314	8.5369	10.2342	9.70599	11.4891	9.74832	9.90359	11.5173	11.8061	11.3602	13.0075	11.8851	10.4265	11.3616	10.2066	10.0026	11.5104	10.4577	10.3305	9.90228	9.48137	11.0802	9.97975	9.09375	11.7667	9.04095	10.7995	10.8053	11.7649	9.58581	11.9693	11.1206	9.07169
TCGA-33-AAS8	Tumor	3	3	75	2	36.6	1	72	2	10.166	10.9553	10.1946	8.23256	10.3412	8.88154	10.8857	11.2754	8.5092	9.50361	9.27197	11.923	9.83748	9.57977	11.6601	12.3205	11.2808	13.1181	11.1562	11.9391	11.0464	10.7682	10.9936	10.2116	10.969	11.5605	9.00073	10.2306	10.694	11.0467	10.2836	11.0744	9.39911	11.1005	10.5219	12.0406	9.97104	12.1413	10.6392	9.30658
TCGA-33-AASI	Tumor	3	3	76	2	44.15	1	73	2	10.5904	11.5739	10.2839	7.8899	11.2117	8.25787	11.5789	10.9899	7.69863	10.1675	10.3163	11.6557	9.08918	9.74285	11.772	11.501	11.6245	12.5978	10.8596	10.8089	11.0616	9.91907	10.3878	11.0714	11.3127	11.3181	9.6401	10.4161	11.2752	9.90938	9.88173	11.3467	8.64509	11.1359	10.3022	12.3279	9.66857	12.4864	11.0731	9.25134
TCGA-33-AASB	Tumor	3	3	77	2	6.93	1	69	2	10.3834	11.9226	11.0855	8.10709	11.2773	8.56892	11.8727	11.942	8.49857	9.77666	9.92746	11.9094	9.47719	9.49577	11.4216	12.5237	10.5226	13.1166	11.1882	11.3537	11.1441	10.2612	10.2588	10.0134	11.153	11.7125	9.0992	9.88336	11.4122	10.4395	10.11	11.3975	10.5402	10.2704	10.7613	12.8424	9.72531	12.4924	12.064	9.5228
TCGA-33-AASL	Tumor	3	3	78	2	27.14	1	70	2	10.5948	10.4686	10.1223	7.32424	11.3446	7.67859	10.7081	11.7236	7.77153	9.1124	10.4768	12.0342	10.2916	11.2589	10.8991	12.7438	11.3151	13.1383	12.326	11.3718	11.7146	10.9301	10.8374	10.5492	11.6012	10.4565	10.3612	10.1524	10.4074	10.0964	9.83277	11.8467	9.78594	11.5446	11.5055	12.5814	10.2887	12.5936	12.5557	10.1279
TCGA-LA-A7SW	Tumor	2	3	79	2	13.4	1	71	2	11.5263	11.3468	9.89769	8.24838	10.3855	7.6924	11.6801	11.3288	8.19141	9.47209	9.53263	12.2091	9.65318	9.35667	11.8281	12.2296	11.7065	12.924	11.3772	10.98	11.0041	10.7969	10.6155	10.615	10.2218	11.1279	10.4162	10.3742	10.8757	9.78953	9.90362	11.134	9.29491	11.2272	10.0306	12.2696	10.0785	11.5932	9.74696	9.16831
TCGA-21-1078	Tumor	1	1	80	2	15.57	1	90	3	10.7095	11.3325	10.9947	8.75267	11.6685	9.23715	11.3162	9.90837	7.56302	10.5158	9.44731	11.4707	9.16165	9.6999	11.109	11.1568	11.754	12.9234	11.3699	10.6772	11.3107	9.65948	10.5421	10.8231	10.9161	10.8745	9.53095	9.82843	10.8353	10.0534	9.58755	10.7792	9.51338	10.8551	10.36	11.7771	9.04311	11.3901	10.8558	9.00097
TCGA-34-A5IX	Tumor	3	1	81	2	33.87	0	91	3	9.63976	11.5474	10.7444	8.38757	10.4801	8.51739	10.8855	11.1653	7.15878	8.85931	9.09733	12.3615	10.1705	9.1962	11.4387	12.053	12.3503	12.9108	10.9514	10.6132	11.6012	10.3709	10.623	10.0228	9.84889	10.816	9.8568	9.26383	9.5932	10.6515	9.44723	10.9604	8.72745	10.7491	10.6884	10.8083	9.97451	11.4425	11.7466	9.61719
TCGA-56-A49D	Tumor	3	1	82	2	20.93	0	84	3	10.4223	10.2579	10.5425	7.59159	10.9596	8.19518	10.3304	9.83657	7.38226	10.2692	9.64314	12.1547	8.97156	9.60466	11.2641	12.1612	11.3733	12.092	10.4791	10.8496	11.8445	10.069	10.5017	11.1651	11.0113	11.1062	9.93141	9.34051	11.3596	9.58879	9.66021	10.9944	8.84052	10.8702	11.189	12.2755	9.56799	11.9854	11.209	9.92771
TCGA-39-5039	Tumor	3	1	83	2	17.87	1	93	3	10.4823	10.7626	10.6302	7.93046	10.9113	8.21092	11.0415	10.8248	7.63165	9.57531	9.87743	11.5509	8.88717	9.68265	11.6772	11.7085	11.6904	12.9019	10.9337	10.4626	11.1162	10.1674	10.5151	10.8844	10.8022	10.5296	9.78278	9.53777	11.325	10.2469	9.49412	10.5949	9.02737	10.6624	11.2502	11.6134	9.64928	11.4849	11.2351	8.7634
TCGA-56-8622	Tumor	3	1	84	2	1.81	0	97	3	10.685	11.1025	10.1213	8.84154	10.6291	9.08487	10.9493	12.9137	6.71374	9.69397	9.18208	11.5441	9.53894	9.21676	10.9925	12.1898	11.3427	12.7107	10.805	10.9647	11.1324	9.70167	10.7886	10.1746	10.2506	10.6792	9.51525	9.97632	11.1324	10.2808	9.22164	10.8702	8.71903	10.3609	10.9075	11.4379	9.536	11.6754	10.8865	9.34545
TCGA-92-7340	Tumor	3	1	85	2	2.69	0	94	3	10.3542	11.5001	9.9007	8.1973	10.5192	7.91862	12.0449	10.3283	7.76562	9.70152	10.0269	11.4511	9.57265	9.58548	11.1586	11.019	11.461	12.5053	10.7144	11.6247	11.3538	9.3302	9.94277	9.79787	10.5775	11.2029	9.67034	9.82925	12.2264	9.70541	9.78661	10.9102	8.91564	9.91174	10.095	11.3395	11.6519	11.8309	11.242	9.48814
TCGA-56-7731	Tumor	2	1	86	2	0.1	1	99	3	10.5972	10.754	10.2549	7.82635	10.7106	8.45373	10.8958	11.4987	7.44185	9.15692	9.67469	11.2484	9.412	9.73499	11.2461	11.9769	11.6563	12.8041	10.766	10.599	11.1216	9.92586	10.4661	10.3145	10.6942	10.8395	9.59739	9.52105	11.7581	10.1092	9.3353	10.78	9.75713	10.2515	11.0157	12.0105	9.80979	11.3476	11.2968	9.41364
TCGA-96-8170	Tumor	3	1	87	2	17.44	0	98	3	10.3047	10.8184	10.5769	8.47562	11.1531	8.42062	10.6631	11.6112	6.6917	9.1092	9.49871	11.8676	9.22842	10.0196	11.2949	12.0692	11.3746	12.7781	11.0009	10.5318	11.4068	9.60353	10.4969	9.98803	9.62953	10.7872	9.82422	9.40441	11.355	9.97739	9.24336	10.6316	9.23042	10.508	10.8131	11.9427	9.89466	11.7477	11.3657	9.36943
TCGA-34-2600	Tumor	3	1	88	2	61.56	1	96	3	10.7225	11.2057	10.6542	7.5496	11.2109	8.86816	11.408	10.2372	7.2343	9.64458	9.15136	11.3912	8.57541	9.38092	11.0768	11.1089	12.4868	12.4928	11.3866	11.2485	12.2523	9.13152	10.6399	10.513	10.7729	10.2695	8.88572	9.20229	10.3798	10.3234	9.24761	9.96723	8.56143	10.1719	10.4226	10.9493	9.42362	11.2223	12.4621	10.1402
TCGA-60-2719	Tumor	3	1	89	2	42.61	0	95	3	11.1014	10.9204	11.2431	8.00886	11.2034	8.51271	11.0734	11.2905	7.99005	9.39876	8.48367	12.3724	9.43438	9.28737	11.3984	12.5634	11.5614	11.9271	11.588	11.1342	11.8435	10.5931	10.1074	10.0754	10.7702	11.0167	8.79078	9.07339	11.0669	9.81804	10.0866	9.84968	8.35194	11.1273	11.0722	11.2105	9.22293	12.1512	10.9152	9.82191
TCGA-94-8491	Tumor	3	1	90	2	26.61	0	80	2	10.3225	10.9444	10.3021	8.0269	10.3625	7.74672	10.8177	11.6611	7.23604	10.1753	9.69915	11.9073	9.41928	9.88178	11.4313	11.0334	11.9754	13.2318	10.4031	10.8433	11.6863	10.8676	10.7047	10.8739	10.5132	11.0562	11.1065	10.1227	10.662	10.5158	9.97954	10.919	9.84656	11.0052	9.87692	11.0662	9.73363	12.0475	11.3187	9.67973
TCGA-NC-A5HK	Tumor	3	1	91	2	4.2	0	386	8	9.54404	10.7494	8.41747	7.65894	10.7343	7.614	10.8023	11.0713	7.60126	10.3942	8.78378	10.5391	9.07105	9.37103	10.3007	11.2843	11.0902	12.3891	10.1796	10.4957	11.3329	9.71102	9.88765	10.7313	10.5029	10.8391	8.22335	9.72458	10.5544	9.86811	9.54271	10.5851	8.75187	10.9357	10.2817	11.2336	8.97756	11.3893	11.0335	9.28525
TCGA-94-8035	Tumor	3	1	92	2	4.01	0	79	2	10.5712	11.1749	10.6735	8.75651	11.0151	7.8293	10.9499	11.0489	8.16835	9.32438	9.707	12.228	9.93321	9.45766	11.0722	11.4516	12.1147	11.7516	10.8828	11.409	11.9141	10.2067	10.1218	9.99634	10.6549	11.1888	9.49797	9.20081	10.9686	10.1318	9.69521	10.6514	8.60091	9.75106	10.6492	11.6981	9.61076	11.876	11.4486	9.82685
TCGA-85-A4QQ	Tumor	3	1	93	2	30.45	1	92	3	10.2407	10.9277	10.1361	7.61439	10.7269	8.43604	10.8143	11.1183	6.88343	9.05383	8.96802	12.0223	9.27004	9.9364	11.6606	12.3894	11.2124	12.9147	9.98272	11.3208	11.1979	10.0056	10.9762	10.3634	10.7123	10.9055	8.99882	9.17209	10.4149	9.86506	9.12866	10.3924	8.83067	9.49622	10.6158	12.395	9.5572	11.638	11.4296	9.01272
TCGA-77-7138	Tumor	2	4	94	2	11.17	1	86	3	10.3541	10.9033	10.382	8.03372	10.7705	8.53577	11.3458	12.7439	7.61631	10.0306	10.015	13.4634	8.88867	10.536	11.902	11.4774	11.1975	12.7302	10.9637	11.6687	10.9815	9.13128	10.6551	10.7327	10.2782	11.064	9.50029	9.76647	10.1156	9.61018	9.63238	11.1563	10.5332	10.553	10.0719	12.0792	9.76158	11.0375	11.9561	9.12198
TCGA-NK-A5CT	Tumor	3	1	95	2	65.6	0	87	3	10.1987	11.0736	9.94267	8.26565	10.8895	8.05554	11.0196	11.8693	6.96056	9.84821	9.2471	11.4924	9.30485	9.49419	11.1168	11.2126	11.9894	12.6388	10.8149	10.1009	11.2343	9.44805	10.5623	10.7691	10.2989	10.7029	10.4184	9.31684	10.3999	10.2628	9.34523	11.1503	8.407	9.66037	9.58129	11.6208	10.082	11.2788	11.3163	9.12008
TCGA-33-6738	Tumor	3	1	96	2	63.3	0	85	3	11	10.9535	10.7014	8.0869	11.1926	8.47603	11.1067	11.5605	6.97584	9.3166	9.96923	10.9191	9.0853	9.70533	10.9471	11.2563	11.9501	12.1737	11.8233	10.4257	11.2175	10.6396	10.8321	10.8063	10.4198	10.8562	10.5591	10.4915	11.4696	10.1538	9.84017	10.8909	8.00413	10.6655	11.0511	11.2507	9.92432	11.5494	11.8351	9.12399
TCGA-39-5011	Tumor	3	1	97	2	133.15	0	101	3	10.4966	10.5144	10.8051	7.80525	10.7669	8.45453	10.8094	10.8103	6.83352	10.3687	9.69834	10.9173	8.97895	9.97043	10.7113	11.7535	11.3426	12.0486	10.5448	11.1748	11.0566	9.74261	10.0414	10.2773	10.4097	11.3915	9.29878	8.75195	10.4725	10.0765	10.1738	9.85004	9.27239	11.1447	9.67637	11.1526	9.94836	11.8672	10.6204	8.4639
TCGA-52-7812	Tumor	2	1	98	2	27.43	1	88	3	10.6998	11.7084	10.5628	7.86304	10.7963	8.58005	11.7721	12.1779	7.85559	9.64088	9.01063	11.7592	9.26984	10.157	11.4252	11.9248	11.6044	12.4922	11.0491	10.5151	11.4824	10.3571	9.69477	10.7738	9.82508	11.1801	9.99348	10.1919	10.1939	10.3318	9.67233	10.4063	9.6021	10.6822	9.66169	12.4495	9.19311	11.7703	11.0136	9.64595
TCGA-43-5670	Tumor	3	1	99	2	27.89	0	81	2	10.5869	10.6514	10.2219	8.2307	11.7083	8.00767	10.8013	11.6287	6.86361	9.93819	9.41718	11.6161	9.0318	10.4892	11.0055	11.9107	11.6073	12.0796	11.3057	10.9824	10.983	9.92581	9.72897	10.6776	10.9535	11.0411	9.06308	9.06114	10.7761	9.60625	9.90438	11.2306	8.81807	10.7246	11.063	11.7839	9.95737	11.6837	11.0555	9.01089
TCGA-43-2578	Tumor	2	1	100	2	22.47	1	103	3	11.1001	10.3116	10.3468	7.54277	11.4975	8.77285	10.723	10.9739	7.80451	9.87966	9.46537	11.2077	8.83993	9.59953	10.9362	11.9623	11.2819	11.6607	10.479	10.8295	11.3848	9.70077	11.0682	10.1855	10.5989	11.1058	8.79145	8.84112	10.2335	10.7227	9.6716	10.3837	7.74721	10.9496	9.77681	11.7192	8.80128	12.0829	11.8259	9.34374
TCGA-56-6546	Tumor	3	1	101	2	[Not Available]	1	102	3	10.7123	11.0969	10.9183	7.5967	11.1468	8.65655	11.0536	10.803	7.99049	10.2948	10.0083	11.0115	8.35644	9.61788	10.4789	11.6122	11.9861	12.1584	10.9554	10.1662	11.4947	9.90113	10.6261	10.9857	10.779	10.2504	9.96765	9.53371	10.4521	10.1457	9.64044	10.4491	8.2695	10.9717	10.2934	11.687	9.20147	11.5034	10.5902	9.42897
TCGA-63-A5MM	Tumor	2	4	102	2	14.98	1	100	3	10.5994	11.0013	9.74475	8.49904	10.5476	8.13322	11.0007	10.3038	7.7968	9.96482	9.52922	11.4096	9.47518	9.67934	10.5799	11.2855	11.4714	12.5987	10.7454	10.2613	11.171	10.0033	10.3491	10.75	10.9626	10.6636	9.09048	10.145	10.3675	10.1764	9.50785	10.4833	9.91203	10.4305	9.97763	11.7918	9.91677	11.3427	10.8717	9.15376
TCGA-O2-A52Q	Tumor	2	1	103	2	3.71	1	89	3	10.2571	11.2987	10.0703	7.96304	10.8874	8.20094	10.8016	10.1794	6.99715	10.1309	9.92442	11.8454	9.58952	10.0249	11.3487	11.7599	11.9736	12.7502	10.8912	10.193	11.6839	10.0474	10.7518	11.1544	10.4072	10.6572	9.44371	10.297	10.6412	10.4591	9.4313	10.8791	9.65947	10.416	10.3881	12.6955	10.1039	11.9017	11.3072	9.66919
TCGA-21-1080	Tumor	3	1	104	2	122.34	0	382	8	10.1073	10.7563	10.1267	7.74433	11.0121	8.67439	11.2929	11.172	9.19131	10.1675	9.71808	11.3589	9.22948	9.84519	11.0239	12.0393	11.052	12.3431	10.5054	10.9221	11.7691	10.1183	9.92907	9.77214	10.67	10.6222	7.64932	9.03649	10.2181	10.0083	9.4782	10.1105	10.3878	9.28576	9.92371	11.6577	9.46677	11.2894	11.7358	9.72632
TCGA-66-2757	Tumor	3	4	105	2	43.96	1	381	8	11.4834	10.8623	10.5877	8.48913	10.5106	9.06374	11.1648	10.6415	8.02371	9.17587	8.97255	11.1393	9.80504	9.54797	11.2387	12.4078	11.7394	11.9154	11.2725	11.1471	11.4314	9.94899	9.87995	9.86505	10.4816	11.8979	8.95533	8.31277	9.74869	10.6533	10.034	10.0462	8.19852	11.1451	9.76731	10.8818	9.19789	11.6101	11.9987	9.25177
TCGA-77-8140	Tumor	3	4	106	2	11.53	1	383	8	10.2503	10.8596	10.2334	8.42899	10.8619	8.08677	10.5217	11.0493	7.29525	9.05981	8.26976	11.9807	9.28314	9.71273	11.3213	12.3821	11.5323	12.9681	11.2577	10.8062	11.8557	9.98896	9.90564	9.57475	11.1646	11.0385	9.68143	10.0818	11.0539	9.58465	9.58465	10.3746	9.17867	10.6927	10.7457	12.1156	9.60704	11.5612	11.8208	9.51534
TCGA-46-6026	Tumor	3	1	107	2	13.9	0	384	8	10.6997	10.7577	10.2533	8.20886	11.4282	9.10601	9.86451	10.9172	6.95596	10.5211	8.53982	10.8697	9.65806	9.14658	10.847	12.226	11.3847	11.6507	10.8211	10.336	11.2379	10.8826	10.5946	9.85486	10.3331	10.3578	8.55414	9.30682	10.2167	10.2181	8.97534	10.0878	8.27556	10.8588	10.2955	11.3074	8.92024	10.9159	11.6867	8.87706
TCGA-43-7658	Tumor	3	1	108	2	78.12	1	385	8	11.2206	11.9796	10.4464	8.16935	10.2888	10.2515	11.7616	11.5245	7.96253	9.67051	9.37161	11.3478	9.86933	9.69638	11.5333	11.1093	11.0124	12.0079	10.63	10.7242	11.6078	9.30387	10.2521	9.93914	10.6053	11.4793	9.41317	8.96973	10.2438	10.3857	9.54727	11.1522	8.52991	11.1009	9.51582	11.547	9.75457	11.5131	11.6115	9.90901
TCGA-39-5028	Tumor	3	1	109	3	1.71	1	112	3	11.4931	10.5368	10.5994	8.43235	10.6377	8.19637	10.9538	10.3494	7.30193	9.70906	9.68244	12.606	9.50833	9.95151	11.7022	12.5123	11.8315	12.0573	10.9001	11.5984	11.4856	10.0676	10.6274	10.783	10.5201	10.8287	9.22339	9.58554	10.4941	10.3494	9.40386	10.7302	9.74688	10.5145	10.1988	11.7761	9.66253	11.1977	11.1949	9.1638
TCGA-33-4566	Tumor	3	1	110	3	173.69	1	105	3	12.35	11.6108	10.7823	8.66123	10.8598	7.10475	12.1364	11.1141	8.32114	10.3336	9.88776	12.2889	9.35501	10.0314	11.4733	12.4434	11.4124	12.7589	11.7415	11.1022	11.0272	9.37274	10.4572	10.9781	11.7342	10.3427	8.40968	8.11539	10.7187	10.0425	9.69159	11.273	9.25101	11.1419	10.0342	11.6043	10.1646	10.7187	11.26	8.81828
TCGA-66-2769	Tumor	2	4	111	3	7.06	1	110	3	12.7127	10.9749	10.8592	8.83461	10.9451	8.23017	11.6114	10.9075	7.73646	9.94639	9.17019	12.2858	8.8595	9.62686	12.4656	12.5271	11.2925	11.9739	11.1818	11.4099	11.5211	9.92966	10.4982	10.7367	10.5728	10.7823	8.54567	9.28751	10.5874	10.3387	9.70153	10.8349	9.37067	10.7665	11.122	11.5722	9.79544	11.4825	10.3839	9.26462
TCGA-66-2782	Tumor	3	4	112	3	11.99	1	109	3	10.9283	11.3282	10.5699	8.35042	11.0635	8.6249	12.0649	10.0976	7.40374	10.0281	9.99901	11.8305	9.39307	9.7795	11.9474	12.8317	11.5998	11.9965	10.7833	11.4515	11.5386	10.102	10.0268	10.4391	10.4616	10.8225	9.99854	9.51854	10.7109	10.8904	10.0676	10.7349	9.89921	10.3924	9.7625	12.2444	9.86776	11.9613	11.0081	9.43381
TCGA-66-2765	Tumor	3	4	113	3	2	0	106	3	11.1631	11.0817	10.8261	8.02855	11.0294	8.62348	11.354	10.2069	7.51747	9.82538	9.44581	11.8148	9.53606	9.21635	11.006	11.6939	11.8154	12.8555	10.9914	11.0153	11.2728	9.90904	10.6457	10.6353	10.7761	11.0148	9.09151	8.35253	10.597	10.1711	10.0902	10.4496	9.51508	11.0759	10.3638	10.9835	9.11587	12.5317	11.3563	9.12421
TCGA-39-5029	Tumor	3	1	114	3	24.31	1	108	3	10.3167	10.7158	10.9205	7.45981	10.3519	8.61877	10.859	10.8698	6.78028	10.1932	9.60833	10.9837	8.42827	9.34825	10.7182	11.907	11.3244	12.3687	10.3825	10.91	11.0762	9.82675	10.6745	10.4721	10.6426	10.9115	9.34997	9.69889	11.2339	10.3315	10.3219	10.3298	8.65541	10.8087	10.7504	11.711	9.72896	11.7814	11.516	8.85888
TCGA-66-2780	Tumor	2	4	115	3	12.02	1	107	3	11.0272	10.831	10.7368	7.99286	11.1263	8.38776	11.4422	10.3325	7.43828	10.0971	9.44718	11.8498	8.55651	9.24359	11.4381	11.5327	12.1161	12.8636	11.2287	11.2355	11.6237	9.3147	10.2095	10.8212	9.93266	11.0054	9.15134	8.94805	10.5909	10.2686	9.84902	10.4041	9.54265	10.7896	10.6527	11.0557	9.58846	11.8009	11.3179	9.51273
TCGA-39-5019	Tumor	3	1	116	3	111.27	0	111	3	11.0865	10.7717	10.7903	8.16454	10.849	8.43258	11.0931	10.3413	8.15322	9.76657	9.46041	12.4132	8.31893	9.67094	12.0053	12.1313	11.3012	12.1115	11.4158	12.2774	11.1349	11.0885	10.3559	10.9138	10.7721	10.2417	9.00219	9.35726	10.6057	10.4195	9.44501	10.0803	9.12579	10.4901	11.3264	11.7548	9.84722	11.0506	10.2277	9.16829
TCGA-39-5031	Tumor	3	4	117	3	60.48	1	181	4	10.8525	10.6092	10.4385	8.07449	10.483	8.72349	11.0268	10.8946	8.64385	9.17583	9.90721	12.4229	8.95475	9.48901	11.7421	12.002	11.0313	12.0746	10.689	11.9568	10.6758	10.176	10.6714	10.491	11.1015	11.4914	9.39897	9.32819	10.695	10.4385	10.337	9.9364	9.20098	10.3412	10.6338	11.1882	9.20757	11.9572	11.1178	8.41092
TCGA-46-3769	Tumor	3	1	118	3	4.43	0	180	4	11.1812	11.2137	10.8553	6.3401	10.3185	8.22328	11.2369	10.4913	7.38996	9.871	9.24285	11.5713	9.15994	9.49974	12.5007	11.5992	11.3044	12.4059	10.5451	11.1491	10.9203	10.139	10.4245	9.95177	11.2377	11.676	7.67265	9.32602	10.955	10.255	9.89643	10.5186	8.78316	10.9224	10.3273	10.9989	9.34804	11.4109	11.4887	8.5615
TCGA-18-3414	Tumor	3	2	119	3	23.52	1	183	4	11.0722	11.3372	10.5698	8.05377	10.9413	8.78977	11.8944	11.051	9.51576	9.73768	9.35669	12.3493	9.28079	8.91091	11.8022	11.8141	11.5859	12.9004	11.3463	11.4105	11.4132	9.85638	10.1595	10.6213	10.4998	10.8702	9.61148	9.80372	11.2548	10.2929	9.90497	10.4208	8.79218	10.6442	11.0875	11.0303	9.37685	11.8335	11.7822	9.09653
TCGA-22-4613	Tumor	3	1	120	3	11.76	1	182	4	11.0466	11.2416	10.3405	8.29994	11.0502	8.31204	11.2806	10.5828	8.94813	9.81343	9.25021	11.9391	9.04074	9.0504	11.728	12.8896	11.2672	12.8652	11.5786	12.0876	11.6972	9.65361	10.556	10.1491	10.2374	10.8565	7.81877	8.8184	11.792	9.75903	9.88455	10.5085	8.99393	10.8828	10.4125	11.432	8.31204	11.8024	11.9514	9.6678
TCGA-34-5232	Tumor	3	3	121	3	81.18	0	121	3	10.6348	10.5812	10.2172	7.88296	10.9632	8.5954	10.9529	9.95564	8.02036	10.145	9.57366	12.0905	9.41426	9.6001	11.2585	12.0223	11.2231	12.6131	11.3756	12.1714	11.8019	9.56594	10.4667	10.4054	10.493	9.89037	9.17473	9.72275	10.925	10.2119	9.01077	10.6815	9.34798	9.98906	10.6734	11.7759	9.7701	11.0532	11.3414	9.91246
TCGA-56-A62T	Tumor	3	3	122	3	14.45	0	116	3	10.6398	10.7582	10.6173	7.66651	10.6964	8.69109	11.0803	10.6494	7.20266	9.83001	9.18591	12.5093	8.62041	9.63107	11.5203	11.9572	10.4881	12.4255	9.83871	11.1254	10.8	9.49334	10.767	10.205	9.95761	10.6528	8.72905	9.94097	10.0973	10.3344	9.74471	10.5585	9.72606	10.0306	10.16	11.8428	9.44539	11.553	11.1946	9.06828
TCGA-56-7579	Tumor	3	1	123	3	31.24	1	117	3	9.07944	10.9538	11.1967	7.93833	10.114	8.25909	11.1042	10.0201	7.50097	10.1474	9.30963	12.2574	8.69351	9.69176	11.6671	11.6379	11.3181	11.6019	11.1188	11.6918	11.5707	9.01841	10.1002	11.0184	10.4944	10.8491	8.69044	10.9409	10.775	9.90115	9.66702	10.47	9.06175	10.3977	11.083	11.0648	10.272	11.7471	10.2357	9.81158
TCGA-52-7811	Tumor	2	1	124	3	8.74	1	119	3	11.1818	11.5241	10.3636	8.26004	11.5697	8.77224	11.645	10.77	8.34855	10.4957	8.96138	11.7578	8.64803	9.43411	10.9953	12.1116	11.1877	13.2885	10.748	11.1258	11.2059	9.55259	10.5782	11.0067	10.8249	10.7821	9.21289	9.01076	10.8996	10.1268	9.62836	10.6206	9.44119	10.5077	10.5904	12.0854	9.12154	11.6059	10.2597	9.38282
TCGA-85-7697	Tumor	3	1	125	3	34.92	0	120	3	10.8693	11.3419	10.4813	7.63504	10.9158	8.16748	11.562	10.3775	7.54061	10.3977	9.48264	12.2265	8.9819	9.14832	11.5396	11.3867	11.6251	12.1586	10.8041	11.8544	11.684	9.72685	10.4176	10.6129	10.6696	11.0276	8.73292	9.69083	11.1134	9.8758	9.80139	10.643	8.73777	10.4305	10.1139	11.4571	9.66766	11.4679	11.1321	9.87931
TCGA-60-2696	Tumor	1	3	126	3	3.58	1	118	3	11.0581	11.2028	11.32	8.62001	11.2282	8.96552	11.4645	9.99677	7.45764	11.0141	9.42883	11.8351	9.31904	9.45222	11.4619	12.0114	11.1093	12.6439	11.6061	11.0363	11.9544	9.16591	10.6726	10.7757	11.0428	10.6398	7.65262	8.82	10.856	10.4493	9.84087	10.6249	9.02208	10.9416	10.5231	11.052	9.90461	11.8385	10.9161	9.85905
TCGA-22-0940	Tumor	3	1	127	3	21.98	1	113	3	11.4188	11.3358	10.3024	8.22427	10.5303	7.87257	12.1266	11.3099	8.96543	10.4141	9.61626	12.4922	8.79127	9.88631	11.4294	11.6492	10.5578	12.4018	11.6777	11.6749	10.6835	9.25402	10.413	10.6421	11.2725	11.0393	9.46033	9.77863	10.4863	10.6143	10.0871	10.6091	9.0132	11.0741	10.2256	11.5668	10.0264	11.6457	11.8066	8.53327
TCGA-56-A5DR	Tumor	2	1	128	3	0.13	0	115	3	10.9694	11.3076	10.5983	7.8766	10.5809	8.44213	11.2619	11.8635	8.07494	10.5244	8.91261	12.2133	8.55884	9.11795	11.5514	12.09	11.4454	12.4007	11.3541	10.732	11.6901	9.44924	10.3223	10.3542	10.864	10.9345	9.82686	9.11449	11.0282	10.3223	9.33386	10.225	8.39723	9.77157	9.51289	11.8583	9.71239	11.7838	10.7043	9.87881
TCGA-56-8504	Tumor	3	1	129	3	16.75	0	158	4	11.4412	11.0452	11.7939	7.74476	10.7517	7.80519	11.3006	10.2593	7.42348	10.3293	9.82682	11.9136	8.79403	9.28759	11.422	11.8288	10.4392	12.6226	10.6172	11.1169	10.9036	9.76223	10.187	10.7755	8.99938	10.0346	8.53561	9.21074	11.1776	10.0202	8.49216	9.84517	8.62103	10.715	10.6267	11.2859	9.8905	10.7801	11.3799	8.81769
TCGA-22-5485	Tumor	3	1	130	3	30.09	1	145	4	10.7891	11.6258	10.8841	8.26736	10.8056	7.74676	11.6457	11.0153	5.70298	9.15725	9.61511	11.5443	10.1938	9.24886	10.6847	12.3578	11.5785	12.3824	11.1018	11.0297	11.1193	10.2078	9.78623	9.7702	10.4005	10.9741	9.20767	8.71722	10.8113	10.1343	9.59821	10.5925	8.68656	10.6883	9.97727	11.5928	8.39883	11.8579	10.9855	9.04022
TCGA-66-2783	Tumor	2	4	131	3	24.93	0	146	4	10.8378	11.2554	11.0611	7.93539	10.6535	8.37618	11.8127	10.4667	7.78777	9.21232	9.70806	11.2453	9.75721	9.98133	10.1707	11.4748	10.85	12.5683	11.1482	12.1227	11.3758	10.6088	10.6558	9.43194	11.0632	11.1035	9.1791	9.90316	11.2778	10.4933	9.60347	10.163	9.13196	10.4522	10.7968	10.8304	9.38968	11.8673	12.7679	9.221
TCGA-46-6025	Tumor	3	1	132	3	10.64	0	147	4	10.7301	11.0008	11.0668	7.23142	10.6799	7.83489	11.0802	9.62578	8.01189	9.65043	8.5255	12.1055	9.0013	9.27449	10.4273	11.5409	10.8411	11.6851	10.6014	11.3816	11.8292	9.54027	9.89931	9.36382	9.55197	9.7065	9.56213	8.37996	11.4897	9.78335	10.5149	11.0862	8.38214	11.0076	10.0434	10.9403	10.0375	12.295	10.9593	9.77631
TCGA-NC-A5HQ	Tumor	3	1	133	3	14.72	1	141	4	11.248	11.3726	10.0742	7.4208	11.4457	8.51377	11.1873	10.4801	7.7472	10.0212	10.2154	11.8973	8.88328	9.91155	11.2969	12.1133	10.9795	12.3051	10.4331	11.4589	11.4431	9.33076	10.325	10.8074	10.6842	10.621	9.44701	9.48346	10.5845	10.0882	9.51812	11.261	10.0961	10.64	9.94209	11.9959	9.90468	11.5328	11.6147	9.5262
TCGA-O2-A52W	Tumor	3	3	134	3	8.57	1	142	4	11.5278	10.7701	10.7232	7.08041	11.6042	8.6792	11.1	11.149	7.83477	9.49416	9.78504	12.4864	9.81116	9.25983	11.1568	12.0188	11.3234	11.6513	10.6883	11.1259	11.3488	9.90147	10.0137	9.73676	10.4116	10.0419	9.31321	9.25856	10.8365	10.0323	8.53199	10.6338	9.12471	9.86087	11.7989	11.9802	10.3817	10.8091	11.7243	9.41665
TCGA-NC-A5HD	Tumor	3	1	135	3	0.07	1	144	4	10.4011	11.2493	10.5168	7.35302	11.251	8.56603	11.1826	10.5413	7.79947	9.76289	10.0085	11.8708	9.4058	9.50987	10.9039	12.0579	11.4175	12.5278	10.2074	12.2417	12.044	9.66989	9.60483	10.5795	10.2095	10.7956	8.85247	9.56195	10.5626	9.79738	9.81757	11.0225	9.48369	10.1377	10.5512	12.476	10.1672	11.1449	11.8005	9.92046
TCGA-63-A5MI	Tumor	3	4	136	3	58.61	0	143	4	10.8359	10.9053	9.97116	8.49629	10.3123	8.35416	11.0989	11.087	6.6106	9.36787	9.38416	12.2796	8.62367	9.12933	11.2555	12.1986	11.6309	11.551	11.0425	10.5422	11.5906	9.74087	11.2724	9.86018	10.9383	11.3497	9.86864	10.0372	11.1306	10.3819	9.22596	10.7769	8.84383	10.4897	10.7624	11.7138	11.9557	11.6805	10.6289	9.72326
TCGA-43-A56V	Tumor	3	3	137	3	12.02	0	139	4	12.1603	11.3301	10.6812	7.30123	11.4129	8.68246	11.3717	11.192	7.39701	9.35359	10.4948	12.5935	8.68246	9.18998	11.6561	12.3119	10.7245	13.0476	10.4213	11.0518	11.5738	9.55582	10.5706	10.5563	10.7337	10.6547	9.59962	9.34098	11.3567	10.5891	9.93511	11.4292	9.34212	10.6937	10.7458	12.451	10.1209	11.4123	11.8146	9.43423
TCGA-63-A5MY	Tumor	3	4	138	3	34.56	0	140	4	10.27	11.0571	9.9649	6.95153	10.2041	9.1928	11.2842	11.7351	6.78576	10.1706	9.78794	11.83	8.40007	9.53938	11.1998	12.0831	11.5471	12.0969	11.4287	11.6323	12.4775	10.4008	9.83334	10.9433	9.70789	10.9581	9.55989	9.53668	11.1415	10.637	9.39197	11.3776	9.50575	11.0144	9.74497	12.3084	10.5713	11.7652	12.1428	10.5704
TCGA-33-AASJ	Tumor	3	3	139	3	118.27	1	122	4	10.9078	10.8099	9.77629	7.49246	10.598	8.27387	10.9503	11.8253	8.34252	9.66401	9.7537	11.9558	10.3343	9.4275	11.0367	12.0347	11.3307	12.1527	10.8489	11.9572	12.1576	10.3756	10.2011	10.3148	10.3096	11.1113	8.91223	9.2851	11.1122	9.81499	8.86633	11.4175	9.03106	10.6286	10.7557	12.1521	9.21714	11.9003	10.2715	10.4492
TCGA-56-8304	Tumor	3	1	140	3	3.48	0	52	2	11.4764	10.9115	9.84089	8.06085	11.0241	8.91245	11.2293	11.6021	7.82273	9.3666	10.6378	12.5654	9.7032	9.50528	11.6308	12.3124	11.7995	12.969	11.055	11.2081	11.462	10.5076	11.1647	10.2597	11.5393	10.9743	9.73181	9.34167	10.3362	10.6941	9.63111	10.6438	10.1346	10.6256	11.236	11.5726	9.2055	12.1759	11.5225	9.47175
TCGA-66-2763	Tumor	3	4	141	3	0.99	0	53	2	11.1286	11.237	10.2108	8.49273	10.4897	9.09241	11.627	10.4378	7.63463	9.45359	10.005	12.0587	9.55678	9.54543	11.7178	12.3089	11.1775	11.8743	11.4295	11.1492	11.868	10.4465	10.4145	10.2737	10.5418	11.3103	9.83617	8.3285	11.287	10.9498	10.047	11.6783	9.25575	10.7769	10.8913	11.6625	9.13915	12.2803	11.4167	9.70735
TCGA-60-2723	Tumor	3	1	142	3	35.87	0	162	4	11.2252	10.9101	10.6314	8.02402	11.2279	7.76463	11.5466	10.9332	7.82184	9.93596	9.3281	13.2596	8.99012	9.97067	12.4902	12.3711	11.443	12.3624	10.8671	11.5132	11.7488	9.80969	10.3896	10.5968	10.7142	10.8653	9.27476	9.12766	11.4491	10.2602	9.55262	10.9809	9.37123	10.6522	11.6568	11.2389	9.58459	11.454	12.1161	9.54082
TCGA-22-1012	Tumor	3	1	143	3	14.09	1	128	4	11.4159	11.3463	10.8966	8.28059	11.3589	7.87139	11.568	11.5832	8.15946	10.3365	9.16115	13.0224	9.55294	9.69046	11.9468	12.4633	12.0122	12.1783	11.4351	11.1898	11.909	10.5552	10.59	10.9693	10.401	10.5921	8.72198	9.90746	10.7103	10.088	9.89907	10.5774	8.45773	10.3667	10.5326	11.7063	10.3342	12.0965	11.4593	9.87362
TCGA-22-4599	Tumor	3	1	144	3	38.14	1	164	4	11.9331	11.6412	10.8561	7.68883	10.5657	8.12416	11.7084	10.5029	8.66907	9.67829	10.1366	12.6521	9.54565	9.8569	12.4115	11.8331	10.4937	12.5776	11.064	11.8718	11.4167	9.72939	10.4311	10.9491	10.6725	10.4586	10.321	8.96387	11.1031	9.95406	9.78704	11.389	9.18012	10.7352	10.6888	11.2835	9.75658	11.7886	12.2089	9.31949
TCGA-43-3394	Tumor	3	3	145	3	39.09	1	163	4	12.1766	11.2928	10.0781	7.48702	10.076	7.98153	11.8088	10.8401	8.22199	9.90244	9.50696	12.5563	8.87097	9.68623	12.2184	11.9747	10.6954	12.3719	12.0383	12.9669	11.2164	9.24159	10.4484	10.3937	10.6974	11.0268	8.25844	9.52128	11.1422	10.0694	9.80742	10.8742	8.9721	10.6676	11.0418	11.132	8.88269	11.5072	12.018	9.01108
TCGA-21-1075	Tumor	3	1	146	3	70.11	0	171	4	10.8702	11.1487	10.4737	8.34044	10.5283	8.75238	11.9633	11.0833	7.88188	10.1424	9.95693	12.5302	9.33185	9.45985	11.704	12.112	10.6686	12.4051	11.7725	13.367	11.3938	9.83125	9.97439	10.144	11.3097	11.0271	9.09515	9.43781	11.3819	10.7243	9.62695	11.2441	9.89788	10.6138	11.0611	11.9444	11.0913	11.4786	11.5736	9.42964
TCGA-77-7140	Tumor	3	1	147	3	20.76	1	169	4	11.9723	11.4876	11.5655	7.94245	10.6335	8.12001	11.4593	10.0106	7.82343	9.31581	9.76562	12.8587	9.74687	10.0417	12.5445	12.6458	11.0862	12.6299	11.8016	11.9426	11.9845	9.02292	10.4459	9.78658	10.4521	11.1035	9.90235	9.85878	11.7188	10.3753	9.39132	11.4574	9.39052	11.1658	11.5791	12.074	10.9362	11.8219	12.1627	10.2361
TCGA-77-7463	Tumor	3	1	148	3	46.75	1	170	4	11.0284	11.1083	11.3604	8.15471	10.9833	8.29324	11.3288	11.5675	7.62348	9.85426	10.7001	12.4976	8.8748	9.14085	11.4501	13.0484	12.0209	12.0851	11.6127	11.7103	12.4155	9.37508	10.2958	10.465	11.0819	11.285	9.58645	9.76475	12.227	10.0837	9.84181	10.7085	9.27501	10.9471	11.9835	12.4743	10.2308	12.0088	11.064	10.5388
TCGA-66-2781	Tumor	3	4	149	3	3.98	0	166	4	11.3184	10.9591	10.8868	8.31896	10.6209	8.06631	11.5269	10.8169	7.65558	10.3882	10.439	11.9197	9.40533	10.2542	11.6409	11.7806	11.1183	13.129	11.5909	12.0124	10.8532	10.1465	10.1117	11.4456	10.8855	11.4291	9.1001	9.38349	11.2744	9.82021	10.2253	10.8879	8.44212	10.3281	11.2392	10.607	9.49658	12.245	11.5315	8.5407
TCGA-46-3765	Tumor	3	1	150	3	13.3	0	165	4	11.1763	11.0415	11.2512	8.23722	10.0791	8.15335	11.7468	10.9273	8.22519	9.63919	10.1102	13.6042	8.915	9.62199	12.0249	11.8904	11.5507	12.3222	11.522	12.2995	11.9264	10.2039	9.95635	10.1023	10.9026	11.2692	8.9135	9.14443	11.3573	10.2803	9.86469	10.6667	9.37102	10.9974	10.6137	11.2838	9.56203	11.2441	11.6782	9.73068
TCGA-66-2759	Tumor	3	4	151	3	25.03	0	167	4	10.9261	10.6023	11.1479	7.76537	11.1269	8.10925	11.7928	10.4878	8.18241	9.97882	9.79609	12.2209	9.13715	9.79788	11.3542	11.591	11.3682	11.9644	11.0263	12.1061	11.8106	9.43994	10.2805	10.4037	10.7283	11.4749	7.93997	9.62763	9.97147	10.483	9.74313	10.8455	9.30112	10.1662	9.95657	10.5882	10.0412	12.3306	12.4864	9.59296
TCGA-66-2800	Tumor	3	4	152	3	49.01	0	168	4	10.8216	10.8614	10.4911	8.21133	10.6823	8.50461	11.1482	10.5612	7.42617	9.89645	9.99235	12.0652	9.69928	9.64645	12.0355	11.5428	10.9244	12.0986	10.901	12.2034	10.7688	10.3408	10.3674	10.6256	10.9227	11.1128	8.52885	8.72743	10.7958	10.0262	9.56674	10.6927	9.03242	10.2613	10.78	11.0279	9.13524	11.6575	11.2299	8.63316
TCGA-18-3416	Tumor	3	4	153	3	31.96	1	159	4	10.7955	11.1428	11.0479	7.39071	10.6796	9.24792	11.4254	9.37579	8.47049	10.4776	9.29352	11.2184	9.39385	9.23995	11.3629	11.421	11.1838	11.8567	10.8799	11.9599	11.1184	9.73814	10.9577	10.4268	11.1335	10.0805	7.21224	9.52308	10.5379	10.4451	9.74097	10.5556	8.72184	10.726	10.8649	10.9307	9.94663	11.6666	9.86181	8.94891
TCGA-18-3411	Tumor	3	4	154	3	117.48	0	174	4	11.1835	11.3192	11.039	8.38065	10.5468	8.40654	12.3155	10.3778	7.24277	10.5767	10.7855	12.4167	9.0256	9.33061	12.1525	12.1172	11.005	12.7035	11.383	11.9983	11.1069	9.97373	10.6301	10.9193	11.1333	11.1169	9.45408	9.21915	10.9765	10.6349	9.87583	10.4707	9.88506	11.1954	11.4513	11.1883	9.81205	11.8472	11.0163	8.81365
TCGA-66-2795	Tumor	3	4	155	3	4.01	0	172	4	11.0657	11.8695	10.7879	8.6522	11.1046	8.5051	12.3209	9.16344	8.14687	10.6763	9.64588	12.6715	8.1879	10.4756	12.1571	11.791	10.6393	13.204	11.9616	13.0214	11.3105	9.13467	10.4184	10.679	10.2498	11.0555	8.9851	8.89075	10.3288	10.6467	9.92514	10.9056	10.28	10.9267	10.6042	11.717	9.98815	11.2368	11.6829	9.12006
TCGA-18-3415	Tumor	3	4	156	3	92.08	1	173	4	11.1104	11.2105	10.467	8.06013	10.3721	7.43193	12.4934	10.2383	8.29332	9.30563	10.405	12.4314	9.5818	10.2383	11.8499	12.1733	11.1792	12.3307	11.3065	12.2366	11.0337	10.1523	10.2751	9.66531	10.6577	11.0369	8.88999	9.72368	11.1017	11.2457	10.1799	11.6686	9.91722	11.1834	10.9736	11.0237	9.66325	11.8442	11.3128	8.89175
TCGA-18-3417	Tumor	3	4	157	3	36.04	1	175	4	12.2598	14.6794	11.0659	7.88815	10.4832	8.28402	15.1006	12.3104	7.13176	9.99241	9.90798	12.5959	9.21343	9.85876	12.6138	12.4746	12.1333	13.2294	11.368	12.1355	12.1976	9.19655	10.4192	10.8855	10.255	10.0835	10.5807	9.31075	10.9846	10.6873	8.80571	11.2746	9.94382	10.4943	10.1361	11.7451	10.3044	11.2972	11.614	9.97219
TCGA-18-3419	Tumor	2	4	158	3	92.35	0	161	4	10.9543	11.0086	10.9189	8.08704	11.3182	8.99397	11.3977	9.93764	7.34733	10.287	9.49674	11.3614	9.09915	9.70663	10.0599	11.789	11.0681	11.559	11.3662	11.3032	11.5616	9.76752	10.6177	10.7516	10.8642	10.4769	9.31677	9.78505	10.6983	10.2576	9.69432	10.7867	9.90595	10.9121	10.8328	11.5857	9.8751	11.5036	11.4717	9.47941
TCGA-98-A538	Tumor	3	1	159	3	27.14	0	160	4	10.9722	10.8999	11.0398	8.20581	11.2257	8.5123	11.0398	10.393	7.83949	11.4276	8.94154	11.6244	9.19795	9.29576	11.1022	11.6911	10.8946	11.8005	10.9843	11.6035	11.5026	9.94061	10.4495	11.902	10.5741	9.62766	8.92853	9.30501	11.4877	10.5382	9.21502	9.75287	9.11425	9.97922	10.9307	11.5766	9.84749	12.4781	11.1567	9.34391
TCGA-22-5482	Tumor	3	1	160	3	11.73	1	153	4	10.8921	11.0801	10.7474	8.40698	11.142	8.23974	11.3667	11.26	8.53514	10.3117	9.60436	12.1223	9.5441	9.23885	11.36	12.2027	11.4915	11.8283	11.0709	11.9593	11.5129	9.8344	9.9523	10.5773	9.71085	10.7306	8.06743	8.49326	10.7659	10.015	9.83687	10.6635	8.84825	10.8301	10.6763	11.6356	9.28217	11.8234	11.2797	9.48938
TCGA-60-2724	Tumor	3	1	161	3	23.55	0	154	4	11.0025	11.1421	10.6505	8.64155	10.9866	8.08564	11.4309	11.2481	7.39532	10.6221	9.17434	12.1051	9.5792	9.32085	11.7251	12.9854	11.5047	11.5351	10.8922	11.2253	11.4591	10.2555	10.2734	10.9307	10.5296	10.8122	9.17624	8.67288	10.72	9.73123	9.60132	10.1911	9.02926	10.136	10.291	10.9781	9.713	11.2544	11.1653	9.44598
TCGA-33-A4WN	Tumor	3	1	162	3	4.7	1	156	4	10.6255	12.0255	11.2681	8.27519	11.0745	8.26209	11.2057	11.3519	8.27146	10.5378	8.12205	12.5944	8.76089	9.74382	11.8944	11.4789	11.0393	12.8937	11.2502	11.9768	11.9446	9.54728	10.4848	10.4985	10.7291	10.6419	8.97785	8.75822	10.6591	10.3998	9.73437	10.4286	9.51294	10.6631	10.252	11.3417	9.58383	11.6519	12.2102	9.7492
TCGA-94-7557	Tumor	3	3	163	3	0.16	1	157	4	10.7496	12.0169	11.4181	8.42182	10.9637	7.74284	11.6634	11.0856	7.91037	10.7149	8.90548	12.117	8.90831	10.2347	11.4057	11.5053	11.9315	12.5733	11.64	10.5459	12.5718	8.99343	9.59513	10.8781	10.7271	11.2094	9.2001	9.02072	10.4793	9.6486	9.61491	11.5892	8.52872	10.4673	9.95735	11.6798	10.2637	11.1726	11.6269	10.8391
TCGA-63-A5MR	Tumor	3	4	164	3	89.22	0	155	4	10.9425	11.4013	10.0581	8.5037	10.678	8.34775	11.3331	10.3576	7.63549	10.3473	8.89938	12.575	8.67099	9.49875	11.0821	11.7462	10.9327	12.3274	10.9631	11.0655	11.1415	9.07014	10.2234	10.4503	10.5325	10.3576	9.02828	9.26411	10.3846	10.2144	9.16042	9.83973	9.52229	10.4301	10.1069	11.7296	9.29291	11.4533	11.2589	9.37815
TCGA-43-A474	Tumor	3	1	165	3	11.6	0	130	4	11.3052	11.2641	10.6737	8.29137	10.7753	8.70716	11.2775	10.8486	8.92988	9.76286	9.36189	13.0826	9.65431	8.85681	11.6881	11.7795	11.0953	12.7243	11.152	10.5684	11.2859	9.84357	10.7035	10.2155	10.8181	10.5129	8.31036	8.71859	10.0866	10.2768	8.66203	10.3852	10.7757	10.8171	10.7536	11.2067	9.81125	11.0874	10.5079	9.3043
TCGA-58-8391	Tumor	3	1	166	3	71.19	0	150	4	10.7909	11.1691	11.3644	8.0222	12.1549	8.97987	11.1711	10.9676	8.89598	9.73748	8.39439	12.2284	9.54258	9.08343	11.3396	11.4493	11.4551	12.1927	11.0123	11.573	12.0069	9.53115	10.7611	9.80435	10.3452	8.95376	7.92611	8.9069	10.6586	10.613	9.42682	11.4335	9.17668	10.8136	10.639	11.1169	10.271	12.1877	10.6288	10.1042
TCGA-85-8277	Tumor	3	1	167	3	10.09	1	151	4	11.0678	11.4455	10.1575	8.36213	10.749	8.19637	11.2639	10.4894	8.44295	9.87201	9.03928	11.3092	10.3205	9.66898	10.8878	11.8534	10.7293	13.0836	11.7633	11.6643	11.6643	10.62	10.2382	10.3401	10.4288	10.4375	8.04804	9.08802	10.5765	10.096	8.77607	10.9792	9.3157	11.0085	10.5627	11.3222	9.46897	11.7486	10.6956	9.73092
TCGA-68-7755	Tumor	2	1	168	3	2.73	0	152	4	10.53	10.693	9.71576	8.58864	10.2193	9.02798	10.9597	10.3088	7.96632	10.808	9.11247	12.5078	9.14901	9.14587	11.6455	11.9435	10.4344	12.9521	11.6233	11.082	10.7173	10.11	10.5152	11.3001	10.7502	10.981	8.31288	8.85317	10.7268	10.3479	9.40099	10.8339	9.24901	10.2278	10.3863	11.4347	9.54624	12.0769	10.6365	9.08321
TCGA-94-A5I4	Tumor	3	1	169	3	16.13	0	136	4	10.981	10.4533	11.3883	7.82086	10.548	8.95887	10.1803	9.27523	8.86096	9.40233	9.70065	12.5065	9.85852	9.29378	10.7568	12.0366	10.8139	12.2559	11.6212	11.5442	11.0919	9.74754	10.4615	10.072	11.2628	10.5458	8.72697	9.04587	11.1407	10.5054	9.35311	11.0698	8.9688	10.7261	11.2135	11.9282	10.8262	12.0136	10.3602	9.17443
TCGA-22-0944	Tumor	3	1	170	3	7.33	1	138	4	10.9544	11.3126	10.5448	8.10173	10.976	8.89074	11.4362	10.7034	8.6988	9.71401	9.43017	13.0132	9.75075	8.71417	11.7518	11.9338	11.3026	12.8258	11.5398	12.0057	11.1408	10.28	10.6028	10.2763	11.4989	10.675	8.1574	9.00672	10.7432	10.5579	9.53094	10.7629	8.95776	10.8487	11.0235	11.3888	9.10744	12.127	11.0688	9.08397
TCGA-56-7221	Tumor	3	1	171	3	19.97	0	131	4	10.5932	11.0974	10.7643	8.73257	11.6678	8.93376	11.2923	10.8358	7.96854	9.66896	9.28626	12.5218	8.2789	9.13773	11.3579	11.9702	11.6882	12.1766	11.6228	10.6413	11.5093	8.65875	10.9182	9.63861	10.2213	11.0522	8.88946	9.27807	11.2453	10.0068	9.36152	10.6512	9.65178	10.9291	11.0531	11.154	9.92801	11.0638	11.1714	9.65926
TCGA-63-A5MJ	Tumor	3	4	172	3	59.92	0	134	4	10.6308	11.1409	9.53479	7.82667	10.5628	7.98856	11.1907	10.5945	8.36425	9.98656	9.7972	12.057	9.55718	9.26027	11.5195	12.4357	11.0703	13.052	11.0514	11.3272	11.2097	10.2865	9.79364	10.7803	10.0148	10.4942	9.42986	9.11695	12.1274	10.2591	9.14837	10.8068	9.49586	10.0631	10.351	11.9763	10.0549	11.9248	10.7798	9.35241
TCGA-63-A5MU	Tumor	3	4	173	3	[Not Available]	1	135	4	10.3741	11.5588	11.4319	8.05384	11.7786	8.48806	11.4803	10.3018	8.08549	9.84358	10.776	12.4917	9.18863	9.29058	11.3674	12.2074	10.9893	12.5802	10.8245	11.0664	11.8502	9.37625	10.1641	10.8351	10.4716	10.7808	9.23405	9.71744	10.4531	10.2293	9.08283	11.3671	8.25743	10.8135	10.2729	12.1795	10.1436	11.4686	10.86	9.81113
TCGA-NC-A5HN	Tumor	3	1	174	3	49.24	0	132	4	10.5046	11.2865	9.80814	8.01812	10.4839	7.38653	10.8291	10.612	7.63106	9.81715	10.6228	13.0778	9.25887	9.04006	11.8532	12.1283	11.5001	12.0001	11.1763	11.0524	11.8644	9.71557	9.42342	10.8353	10.0669	10.4753	9.42854	8.86992	11.2578	9.5657	9.02887	11.3418	9.42	9.98423	11.113	11.5047	10.3122	11.6222	11.3121	9.7996
TCGA-77-A5G8	Tumor	3	4	175	3	61.89	0	133	4	10.9061	11.8505	10.3415	7.53035	11.0441	8.02557	11.4565	11.1568	8.42718	10.0547	10.0134	12.7593	9.76703	9.43113	11.8701	12.272	10.659	13.1909	11.1883	11.9611	11.3207	10.2272	10.1679	10.7843	9.88834	10.4732	8.85547	9.36167	11.8088	10.1219	8.8711	11.3453	9.15458	10.1873	10.4754	12.0266	9.92732	11.816	10.9583	9.36009
TCGA-33-4532	Tumor	3	1	176	3	128.91	1	125	4	11.1362	10.7428	10.3827	8.16295	11.3098	9.21587	11.199	10.6242	7.65572	10.8584	9.76208	11.6058	8.38982	9.72373	11.0192	12.5265	10.543	12.8828	10.8273	11.7291	11.2618	9.77285	10.5666	10.4606	11.1439	11.0764	9.03679	8.79754	12.0704	10.7495	9.52072	10.5948	9.32724	10.5922	10.4812	11.4415	9.26162	11.2083	11.873	9.10468
TCGA-22-5473	Tumor	3	1	177	3	63.5	1	127	4	11.5733	11.008	10.8158	7.77586	11.1236	8.79141	11.2493	10.8323	7.91601	9.93636	9.18176	12.4174	9.93808	9.71224	12.4761	12.4039	10.9549	12.3765	10.8161	11.6659	11.3355	10.0648	10.1892	10.3721	10.6485	10.6727	9.21703	9.26201	10.9069	10.4928	9.43243	11.2518	9.68339	9.83554	10.419	11.1013	9.59975	11.6722	10.773	9.10768
TCGA-85-7843	Tumor	3	1	178	3	1.15	0	126	4	10.3425	10.3638	10.4941	7.76149	10.6702	8.75912	10.5543	10.9152	7.61638	9.7409	9.33751	11.7902	10.2188	9.60979	11.2171	11.7766	10.6387	13.4851	11.18	11.8536	11.9839	10.3527	10.3393	10.596	10.7508	11.2298	9.09662	9.75649	10.8994	10.5463	9.39858	11.2535	9.36111	10.2592	10.5582	11.4122	9.70508	12.1842	11.1634	10.3071
TCGA-21-1083	Tumor	1	1	179	3	43.2	1	129	4	11.27	11.7144	11.0962	7.98086	11.1175	9.39133	11.3873	9.46021	8.67301	10.2066	9.06623	11.6472	9.02471	9.99965	10.8886	11.7288	11.3195	12.0862	11.8821	11.2309	11.9979	9.6303	11.1035	9.8025	10.7099	10.7682	9.01606	9.25761	10.4061	10.8336	9.62904	10.0967	8.61314	10.0418	10.3914	12.0935	9.84124	11.1472	11.6415	10.0276
TCGA-85-6798	Tumor	3	1	180	3	6.41	1	124	4	10.2203	11.1643	9.78419	7.86327	10.4686	8.41855	11.1611	11.7034	7.85844	9.40679	9.66135	11.8381	10.1245	9.3064	11.8797	12.3459	11.8908	12.2828	11.5252	12.1079	11.645	10.8996	10.4059	10.636	10.768	10.8174	9.42626	8.64992	10.6409	10.0018	9.21963	10.0966	9.37731	10.5985	10.2788	11.5842	8.65688	11.0068	10.6521	9.34574
TCGA-66-2794	Tumor	3	4	181	3	54.04	0	137	4	11.7492	10.8541	10.6256	7.72801	10.9548	8.50882	11.1513	10.2613	8.34601	10.2348	9.14941	12.0959	10.1865	9.16345	11.2142	12.4185	10.2569	12.8237	11.6983	12.6746	10.1692	10.5515	10.6129	10.7389	11.0263	10.9625	8.58902	10.1172	11.0102	10.1927	9.5323	9.70781	8.94516	10.7795	11.0298	11.1981	8.95326	11.723	10.6981	7.90834
TCGA-90-7769	Tumor	3	1	182	3	11.76	0	123	4	10.3702	10.8053	9.97645	8.57481	10.118	8.20965	11.088	10.6791	8.09386	10.3189	9.39169	12.5627	10.4426	9.68783	11.8335	13.1343	11.6076	12.7069	11.4065	11.7104	11.7165	10.2527	10.2972	9.51964	11.7988	10.8486	9.60301	9.19321	11.1577	10.3122	9.1211	11.4382	9.29995	10.4023	10.7615	11.8601	9.68845	11.6458	10.8159	9.99574
TCGA-MF-A522	Tumor	3	1	183	4	11.83	1	191	4	12.2709	12.0368	11.0531	7.82453	11.095	8.61706	11.7305	10.7733	7.45172	9.72356	8.54308	12.5948	8.45813	9.17972	11.8541	11.739	10.5097	13.0324	10.7729	11.7693	11.2834	9.32499	10.6272	10.4642	9.59387	10.5841	8.50463	8.03158	9.42597	10.1538	8.70227	10.1737	8.50293	10.0126	9.76279	11.2927	9.29493	11.4696	11.5337	9.04871
TCGA-60-2722	Tumor	3	1	184	4	29.83	0	148	4	10.2004	12.0021	10.4849	8.69168	11.0052	8.10785	12.29	9.90547	8.16661	10.1061	8.9395	12.2353	9.24151	8.94256	10.488	11.6016	11.2249	12.746	11.0722	12.1818	11.0759	9.49667	10.4437	10.3223	10.531	10.0642	8.1874	8.79912	10.6957	10.2896	9.69478	10.5499	8.64985	10.1366	10.9376	11.2844	8.43055	11.7911	10.7891	8.88646
TCGA-18-5592	Tumor	3	4	185	4	49.9	0	149	4	11.426	12.4512	11.6896	7.76554	11.6664	7.89294	12.2391	11.0656	8.12772	9.5908	9.13735	12.365	8.76949	8.88545	11.6367	11.9388	10.2206	12.0725	11.0585	11.1695	10.9666	8.96669	9.69086	9.70103	10.2586	10.3205	7.42272	8.4744	10.6801	9.32815	9.72177	10.8046	8.36677	11.0597	10.2676	11.1239	9.27045	11.8376	10.7751	8.99175
TCGA-94-8490	Tumor	2	1	186	4	5.03	0	190	4	10.2413	11.9561	10.6995	8.24633	10.9874	8.40181	11.8902	10.6585	8.68472	9.87461	9.12851	11.6397	9.40943	8.90619	11.0626	11.6062	10.572	12.8072	11.1271	10.9971	10.6311	10.0438	10.5078	10.893	10.1908	10.9823	7.48865	9.88767	10.6032	10.148	9.93568	10.6224	8.36767	9.74797	10.6496	11.1871	9.45378	11.7297	11.5946	8.67152
TCGA-NC-A5HL	Tumor	3	1	187	4	2.89	1	192	4	10.2186	10.636	10.2131	8.52206	11.0646	7.79819	10.1639	9.2934	8.05195	10.4277	8.9761	12.5103	8.59902	9.46975	11.4669	11.0492	10.8221	11.7244	11.1021	12.2154	10.9495	10.2659	11.2571	10.6524	11.5346	10.7168	7.91417	9.17145	10.4197	10.0306	9.95503	10.7207	9.50017	9.99602	10.1809	11.3824	9.74334	11.7491	10.3328	8.88683
TCGA-85-8070	Tumor	3	1	188	4	31.54	0	194	4	9.98255	10.8874	10.36	8.30956	10.9978	8.47329	10.6689	11.2246	7.7757	10.6124	8.75998	11.5341	9.36586	9.65696	10.1867	11.0772	11.2377	13.1706	11.5752	11.6819	11.4893	9.20405	10.2158	10.8553	10.8826	10.9987	9.16845	9.14952	11.1219	9.80644	9.21471	10.7889	8.38433	10.7116	10.3344	11.4199	9.70204	12.2279	10.861	9.06281
TCGA-85-A4QR	Tumor	3	1	189	4	19.71	0	193	4	10.7654	11.0758	10.5491	8.27876	10.31	7.89429	10.5999	11.118	7.36465	10.2123	8.16542	11.9847	9.59622	9.64501	11.4295	11.7839	11.7203	12.1074	11.0968	11.1585	11.2255	10.2987	11.4098	11.1335	10.0089	11.2626	9.63849	9.39528	11.6978	9.49699	9.72334	11.143	9.28167	10.0271	11.1953	11.3102	9.78884	12.3114	11.1021	9.04952
TCGA-77-6845	Tumor	3	1	190	4	23.26	1	199	4	10.0263	11.2299	9.70639	8.04144	10.4731	7.44774	11.445	10.7436	6.00981	10.3247	9.49059	12.0428	8.59952	9.31224	11.3137	11.0978	11.1246	12.7877	11.209	10.7929	11.8891	9.52444	9.88399	11.1263	11.0528	11.2936	8.83356	9.34121	11.4594	9.94852	9.50865	10.7232	8.80349	11.0982	10.965	10.7668	9.48428	11.3504	10.6852	9.72849
TCGA-92-7341	Tumor	2	1	191	4	3.48	0	186	4	10.5542	10.7999	10.1711	8.77935	10.1691	8.66351	11.4923	10.6641	7.88659	9.83012	9.03106	12.5147	8.56946	9.31322	11.3174	12.1247	11.0154	13.0004	11.702	13.4269	11.2806	9.65758	10.4593	10.5474	9.91317	10.4803	8.48499	9.18151	10.5963	10.1272	9.01725	10.1682	9.53948	10.1166	10.8197	11.8462	10.3647	10.8384	9.7339	9.45455
TCGA-94-A5I6	Tumor	3	1	192	4	17.67	0	187	4	10.8458	11.457	10.8992	8.24211	11.1733	8.26924	11.513	11.013	7.54578	9.53191	8.75845	12.0716	8.46382	9.31976	10.9279	11.6968	11.4773	12.543	11.1864	11.4629	11.394	9.6282	10.6657	10.0026	10.105	10.6325	9.42806	9.27026	10.6864	10.471	8.98127	10.7158	8.26924	10.6055	10.7887	11.9149	9.74071	10.9136	11.1078	9.58746
TCGA-43-7657	Tumor	2	1	193	4	7.75	0	184	4	9.88331	10.8256	10.3192	7.47554	10.1759	8.34363	10.9014	11.9609	7.59143	9.53289	8.81343	12.1443	8.80386	9.93102	11.4782	12.1838	10.5397	12.2038	9.54167	12.3598	11.208	10.2643	10.2601	10.6436	10.523	10.1396	8.33479	8.77908	10.4684	9.57646	8.93152	10.0077	9.09404	10.5469	10.573	11.9697	9.2456	11.0479	10.4988	9.51647
TCGA-O2-A52N	Tumor	3	1	194	4	33.05	1	185	4	10.3277	11.2593	10.1697	7.19333	10.8111	7.41739	10.8376	10.7126	7.95734	9.73049	9.19402	12.0146	8.91578	9.4306	11.7908	11.6324	10.7556	12.2149	9.9273	10.9326	10.8979	9.37232	9.71484	10.6017	10.8577	9.8962	8.75902	9.69024	11.0462	9.5106	9.33374	10.0764	9.37351	10.6249	10.7574	12.2123	9.26877	10.7233	11.3766	8.67279
TCGA-34-5236	Tumor	3	1	195	4	9.07	1	178	4	10.4739	11.4663	11.4733	8.49567	9.4505	7.88054	11.4886	10.739	7.87102	9.7168	9.60367	12.7242	8.46165	9.29649	12.0689	11.3221	11.4303	12.194	10.8453	11.5034	11.1764	9.17578	10.2266	10.2131	10.8461	10.3881	9.06088	8.83475	10.9274	9.99589	9.20421	10.3275	8.82069	10.1915	10.7138	11.2765	9.97478	11.1603	10.7357	9.55821
TCGA-39-5021	Tumor	3	1	196	4	68.53	1	179	4	11.5473	11.2858	11.0494	7.95437	10.5515	7.5827	11.6738	10.9949	8.20991	9.84159	8.99887	12.3235	8.45481	9.37628	11.6827	11.5746	10.944	12.3846	10.9341	12.2515	11.3928	9.50807	9.91568	10.517	11.1669	10.6987	9.63727	8.97091	10.7072	9.80335	9.43131	10.3746	8.4204	10.5178	10.505	10.8849	9.41938	11.11	11.1171	9.14035
TCGA-21-1077	Tumor	1	1	197	4	34.76	1	206	5	10.4093	11.3266	10.3884	9.13285	10.6009	8.40254	11.2682	10.8031	8.20561	10.0038	9.29292	11.486	8.59749	9.77784	10.9731	11.7735	11.1983	12.1695	12.0429	12.7811	11.3065	9.47809	10.2401	10.2706	10.7854	10.8526	7.6111	8.4711	11.1691	10.0406	9.57977	11.092	9.7181	10.4717	11.0072	11.0295	9.21078	11.2485	10.8463	9.46634
TCGA-18-4721	Tumor	3	1	198	4	154.2	0	213	5	11.4969	11.3617	10.9854	8.28147	11.1022	7.97154	11.8763	9.73715	8.30309	9.8102	9.78558	12.2929	8.9578	8.87647	11.2126	12.1549	10.4439	12.4443	11.4439	12.6992	10.5454	9.43615	9.88501	10.2109	10.3628	10.2109	8.23272	8.80551	10.6704	10.2692	9.90211	10.0667	8.51807	10.8233	10.4084	10.8376	9.25494	11.0997	10.7932	8.30309
TCGA-51-4079	Tumor	3	3	199	4	0.39	1	212	5	11.1011	11.6775	11.2482	7.83187	11.0826	8.79128	12.0145	10.5267	8.62078	9.84371	9.09651	12.4035	9.06008	8.8689	11.1116	11.5585	11.4227	11.6302	11.377	11.9101	11.438	9.8303	10.1462	9.70246	10.4695	10.0141	8.16419	8.80559	10.323	10.2521	9.87663	10.4077	8.74882	10.0294	10.2233	10.9362	9.6589	11.4505	10.977	9.22982
TCGA-21-1071	Tumor	2	1	200	4	46.85	1	202	5	10.5278	11.1376	10.9854	8.64219	10.7368	8.81969	11.5345	9.40406	7.91453	10.099	8.86703	12.1855	8.34063	9.57648	11.039	10.9337	10.1879	11.8698	11.083	12.249	10.7345	8.7911	9.80027	9.7483	10.056	10.269	8.20199	8.74861	9.59065	10.4527	9.57228	10.6653	9.84408	9.84563	10.1326	11.2404	9.83009	10.9409	11.5433	8.65811
TCGA-79-5596	Tumor	3	4	201	4	[Not Available]	0	220	5	10.6323	11.612	10.4285	8.69852	10.451	8.3473	10.993	10.3779	7.76835	9.14103	9.42594	11.8405	8.03748	8.73274	11.3244	12.5378	11.0097	11.9766	12.1614	11.3546	10.9101	9.88591	10.8956	10.3127	10.5377	10.4496	9.12281	9.6194	10.9336	10.3359	9.55027	10.7046	9.78266	10.772	9.89636	11.8668	8.3473	11.6256	10.6429	8.64498
TCGA-85-A4CN	Tumor	3	1	202	4	34.1	0	189	4	10.5798	11.1487	10.8008	8.57498	10.2313	7.94721	10.9206	10.9106	7.954	9.34667	9.16528	11.988	9.73961	9.47731	12.2948	12.0278	11.306	12.3517	11.6873	11.328	11.0538	10.6677	10.3351	10.4745	10.4656	10.9637	9.01583	9.34788	11.082	10.679	9.76011	10.9162	8.89041	10.751	11.0715	10.7757	9.81618	12.2799	10.3564	9.29535
TCGA-66-2737	Tumor	1	4	203	4	2	0	208	5	10.9293	11.0685	10.5575	8.16594	10.3946	8.37417	11.6629	10.2675	7.94167	9.86669	9.47421	11.4644	8.97986	9.8544	11.4854	11.7765	11.0638	12.489	10.7603	11.9443	11.1886	9.86886	10.6862	10.3038	10.5474	11.3067	8.7775	8.79076	10.4049	10.3054	9.66495	10.7007	9.26674	10.5763	10.3091	10.9558	9.13459	11.4246	11.085	8.97986
TCGA-66-2791	Tumor	3	4	204	4	5.03	1	207	5	11.0788	11.2904	10.7108	7.84871	10.7863	8.88166	11.4056	9.83423	8.31768	10.073	8.59771	12.0998	8.85166	9.48058	11.9406	12.2173	10.2755	11.763	11.3245	12.0953	10.7841	9.50238	10.4341	10.2142	10.1059	10.9601	9.23959	8.81729	10.7405	10.7284	10.0323	10.5829	8.80857	10.9298	10.1768	10.8605	9.51622	11.6603	11.4342	8.66964
TCGA-94-7943	Tumor	3	1	205	4	18.36	0	216	5	10.685	11.8747	10.6798	8.93068	10.9644	9.06738	11.1471	10.4962	7.63167	10.4306	8.41288	11.4459	9.05212	9.24295	11.1543	11.6108	10.129	12.4785	11.7835	11.3873	10.3873	9.33041	10.365	10.4657	10.1014	10.8473	8.66628	9.10529	11.0232	10.2808	9.514	10.6983	8.32446	10.8055	9.797	11.2041	9.83737	11.6303	11.6752	8.75325
TCGA-33-4538	Tumor	3	1	206	4	97.86	1	210	5	10.8849	11.3404	11.7331	8.27075	10.3443	9.09549	11.5248	9.9678	8.3788	9.86735	9.66258	12.3428	9.7443	9.33162	11.9646	11.4488	10.8686	12.5045	11.6291	12.7203	10.9312	9.87306	9.81846	9.96416	10.1902	10.5273	7.2847	9.38356	10.8093	10.222	9.21887	11.0035	8.79622	10.448	10.3363	11.0038	10.4555	11.3266	10.7827	8.73518
TCGA-46-3768	Tumor	3	1	207	4	9.82	1	211	5	11.1157	11.4704	11.2287	7.42408	10.9829	8.5942	11.5976	10.7743	8.23721	9.9856	8.80647	11.9054	9.56653	9.20326	11.3242	11.6468	9.96723	12.478	11.3794	12.4263	10.532	9.70307	10.1426	10.0025	10.3667	10.5012	8.02441	8.99055	10.415	10.3741	9.28013	10.453	8.67808	9.99063	10.479	10.7307	9.30412	11.0263	12.0157	8.36104
TCGA-33-4586	Tumor	3	1	208	4	14.06	1	209	5	10.9227	11.514	10.8241	8.37478	10.4922	8.9176	11.6173	10.1524	7.83245	9.5037	8.93732	12.2471	10.8327	9.08604	11.5503	11.9356	11.0594	12.2751	10.9878	11.8816	10.9446	10.5727	10.4685	10.0554	10.7699	10.8302	9.17088	8.98097	10.7518	10.6318	9.54955	11.012	8.56688	10.4035	10.7854	11.3026	9.55829	11.5405	11.7034	8.79329
TCGA-18-3407	Tumor	3	2	209	4	4.47	1	400	8	10.0401	10.7162	10.6528	7.89432	10.5847	8.69162	11.021	10.1353	7.53594	9.636	9.07684	12.0831	9.51236	9.30881	11.1762	11.756	11.2742	12.3358	10.9785	11.5728	11.4494	9.63223	10.3115	9.84468	10.8564	10.3286	8.80951	8.46177	10.0479	9.86274	9.24577	10.846	9.46846	10.5978	9.75725	11.2555	9.47716	11.6983	11.5057	9.30989
TCGA-60-2712	Tumor	1	1	210	4	9	1	399	8	10.7397	11.0514	10.8631	7.68194	10.6348	8.24786	11.0118	9.80705	7.87334	9.88098	8.95012	11.98	9.32065	9.65	11.5914	11.5548	11.2845	12.9032	10.7647	11.386	11.5895	9.47796	10.525	10.3326	10.5201	10.3252	9.22054	8.37448	9.89039	9.58425	9.14195	10.712	9.40456	10.4357	10.264	11.6709	9.04865	11.2528	11.8033	9.44388
TCGA-O2-A52V	Tumor	3	3	211	4	43.86	1	401	8	10.8311	10.8754	11.0228	8.46065	11.2479	8.96518	11.1661	10.9214	7.27815	9.26099	8.86082	12.351	8.78176	9.52676	11.3761	11.3722	10.8763	12.4425	10.4571	11.6798	11.2434	9.68831	10.2977	10.0012	10.2282	10.0168	8.62475	9.18004	10.4666	9.96192	8.779	10.4734	9.35502	9.41157	10.077	11.3168	9.67428	10.6551	11.0292	9.01993
TCGA-60-2706	Tumor	2	1	212	4	92.64	0	392	8	10.8458	10.8953	10.7915	8.1806	10.8391	8.48305	10.7408	9.39136	7.57503	10.7362	9.79036	11.6409	8.49129	9.21591	11.251	11.6064	9.78757	11.9581	11.4125	10.8313	10.223	9.21176	10.8353	10.4815	10.4535	11.4644	9.35944	9.46368	10.8084	10.449	9.1454	9.96726	7.63331	10.5519	9.83207	12.3427	9.03506	11.257	11.1336	8.06199
TCGA-21-1081	Tumor	2	1	213	4	9.33	1	391	8	9.97662	11.3711	10.3267	8.13011	11.4271	8.84966	11.1181	10.7429	7.57377	9.53399	8.5369	12.7985	8.19383	8.20703	10.9463	11.5628	11.6984	10.961	10.9629	10.4033	11.5727	9.08811	11.0777	9.54085	10.3085	9.96927	9.45033	8.27255	10.3424	10.5532	8.90822	9.39775	8.72945	9.89097	9.68734	10.8393	9.2933	10.9596	11.8498	9.55265
TCGA-22-5483	Tumor	3	1	214	4	18.82	1	398	8	10.9962	10.9947	11.2635	8.53693	11.1993	8.55614	11.1975	10.3127	7.72673	9.80984	10.0702	11.7705	9.79084	9.27492	11.9698	11.6207	12.592	12.0097	11.2376	10.1901	11.734	9.8372	10.6702	10.1735	10.6263	10.9534	9.49002	8.78279	9.68259	10.3844	9.33177	11.3029	8.46613	10.6475	9.73372	11.3645	10.0021	11.1219	11.4885	9.62526
TCGA-56-7580	Tumor	3	1	215	4	30.39	0	397	8	10.9654	11.1722	10.4644	8.0369	11.5788	8.23982	10.8338	10.7826	7.72209	9.3819	9.56107	11.6346	9.50765	8.96976	11.281	11.579	11.0612	12.7575	10.698	11.3194	11.6072	9.75502	10.1536	10.4075	10.8368	10.3959	9.33523	9.46857	11.3256	10.0783	8.83167	10.7262	9.3614	9.95427	10.644	11.5264	9.79273	10.2179	11.5988	9.43637
TCGA-68-A59J	Tumor	3	1	216	4	14.72	0	188	4	10.7577	11.5078	10.1082	7.7292	10.4812	8.36879	11.1999	11.3986	7.6353	9.05562	8.98289	12.7665	9.40812	9.92188	11.9899	11.2769	11.5716	12.2909	11.44	11.0108	10.8393	10.0104	10.3311	10.1973	10.6389	10.3873	9.36057	9.08672	11.0766	10.2941	8.87585	11.0975	9.17083	10.3068	10.7242	11.3647	9.18649	11.0154	10.5044	8.97502
TCGA-60-2698	Tumor	3	1	217	4	10.22	1	176	4	11.2584	11.2936	10.8623	7.67518	10.8226	7.9957	11.9753	9.86277	7.38641	9.75815	9.41766	11.8108	9.3451	9.71603	11.1499	11.5047	10.6316	12.5056	10.4978	11.3835	10.6099	9.77711	10.461	10.4257	10.964	11.0651	8.87954	8.78223	10.2115	9.80756	9.7317	10.2438	8.47522	10.2633	10.3811	10.6476	8.90739	11.616	10.6261	8.48236
TCGA-66-2767	Tumor	2	4	218	4	2	0	396	8	11.8844	10.8349	9.89106	7.79471	10.4724	8.58085	11.2797	9.89221	8.31543	9.93894	9.60865	11.8737	9.4286	9.79229	12.035	11.8807	10.3	12.2896	11.7428	11.0061	10.6491	9.65001	10.5411	10.6364	10.9177	10.4072	8.60068	9.49367	10.5484	10.416	9.17923	10.711	9.4914	10.866	10.6028	11.0308	9.00738	11.2114	11.4893	8.53742
TCGA-66-2744	Tumor	3	4	219	4	0.99	0	177	4	11.4798	10.434	10.4445	7.97088	10.5951	7.92518	10.9522	11.0677	7.88642	9.81621	9.34605	11.4412	8.80092	9.82295	11.56	11.2459	11.4029	12.1922	10.6419	10.5843	10.7592	9.88606	10.3103	10.5914	10.7212	11.9405	8.74786	8.70395	10.2402	10.0359	9.86912	9.91523	9.08632	10.8224	10.2152	11.0696	8.99558	11.4702	10.8287	8.71031
TCGA-63-7023	Tumor	2	4	220	4	55.26	0	205	5	12.7002	11.6037	10.9765	7.28028	10.0535	9.13305	10.8743	9.42817	9.18799	10.3437	8.69227	12.1931	9.63916	8.85019	11.7486	12.8675	9.9978	11.9472	11.641	10.2886	10.9914	9.70205	10.0038	10.9725	10.4046	10.3391	8.07987	8.78815	10.6583	10.2549	9.36011	10.4774	7.72673	10.7471	10.8768	12.445	9.04003	11.9076	11.4286	9.04263
TCGA-63-A5MP	Tumor	3	4	221	4	25.26	0	114	3	10.0736	11.0801	10.3003	8.36325	10.7141	8.75056	10.9089	11.0653	8.58918	9.83421	9.22135	12.4816	9.24102	9.48944	11.5479	11.6875	10.576	11.7759	11.5253	12.0399	11.1941	9.33097	10.5028	10.9367	10.2114	10.747	8.88401	8.65481	11.3131	10.5185	9.67488	11.8321	9.14249	10.9157	10.4887	11.3077	9.11809	11.6428	11.2863	9.17161
TCGA-90-A4EE	Tumor	3	1	222	4	22.6	0	395	8	11.3774	11.6683	9.66925	8.08703	10.101	8.03075	10.9335	11.5722	8.2545	10.5222	8.45932	11.7598	9.72351	9.70955	11.2312	12.2122	10.6498	12.4214	10.693	10.4779	10.5981	10.2152	10.3382	11.0998	10.6285	10.3667	9.77208	8.85419	9.92019	9.91546	9.32922	10.492	9.05523	10.7573	9.44889	11.5858	9.04909	11.6514	11.4013	8.39874
TCGA-56-7222	Tumor	3	1	223	4	18.46	1	322	7	11.5048	10.868	11.1754	7.84731	11.0602	8.91796	11.2041	10.306	7.93441	9.55857	8.94174	11.9403	8.19405	8.85837	11.1302	12.2424	11.3969	11.9152	11.1349	10.3854	11.533	9.17073	10.59	9.91595	10.5319	9.98575	8.23144	8.62924	10.1869	10.1461	8.98816	10.2754	8.85945	9.74333	10.099	11.3866	9.73073	10.6461	10.9388	9.65144
TCGA-21-1072	Tumor	2	1	224	4	99.08	0	323	7	10.6952	11.0355	11.3963	7.60062	11.1537	9.1033	11.6932	9.74991	8.75516	10.1953	9.25569	12.9817	8.92233	8.76818	11.1847	11.1051	10.7981	12.1786	10.2213	11.538	11.1169	8.92972	9.37196	9.56948	10.5416	10.4469	7.31453	8.7492	10.2217	10.572	9.89947	10.7449	9.38278	9.85258	10.3917	11.1723	9.64789	11.1111	10.638	9.06446
TCGA-18-3408	Tumor	3	1	225	4	75.69	1	387	8	11.1253	11.2209	11.0319	8.35431	11.2765	8.85151	12.2294	7.55807	7.78066	10.792	10.377	12.1414	9.37162	8.97229	12.0095	11.8159	10.4393	12.365	11.5933	11.6096	10.6769	7.34825	10.3987	10.8776	10.9689	10.2407	6.85161	9.38063	11.2964	10.3392	10.3917	11.3722	9.54317	11.2252	10.5907	11.331	9.5648	9.73715	10.8366	8.50561
TCGA-18-5595	Tumor	1	4	226	4	27.17	1	197	4	10.792	10.9208	11.2062	7.4406	10.9384	9.11162	10.5833	9.81974	8.20784	10.489	8.97193	11.8436	8.882	9.67408	10.288	11.5454	10.9589	12.1959	10.9032	11.6944	11.0034	9.05351	10.2978	9.74316	10.2214	10.2371	8.08664	9.11973	10.3608	10.1916	9.18022	10.0284	9.37397	10.5068	10.132	10.917	8.88978	11.1257	11.6458	8.96212
TCGA-21-5786	Tumor	3	1	227	4	33.9	0	196	4	12.188	10.7464	9.48591	7.52197	10.592	8.03101	11.0568	10.8374	7.88661	10.3995	9.35779	10.8403	8.74441	9.35779	10.5004	11.922	10.603	12.4101	11.2121	10.7054	10.4819	9.31039	9.99105	11.1482	10.4183	10.8106	9.23098	9.29191	10.6366	9.79778	9.54106	11.1118	8.97326	11.1178	10.2119	10.8818	8.86181	11.4723	11.01	8.89585
TCGA-63-5128	Tumor	3	4	228	4	[Not Available]	1	195	4	11.0714	10.9177	9.91106	8.04766	10.3849	7.65518	10.8301	10.1559	7.30135	9.77364	9.38948	12.3098	8.39398	8.6298	10.9033	11.595	10.5559	12.1454	11.3276	10.8913	11.0663	10.3742	9.63992	9.68772	11.266	10.6261	8.9538	8.96491	10.4239	9.35368	8.85822	10.617	9.02078	10.099	10.5453	11.8089	8.44932	11.3852	11.6873	8.81849
TCGA-43-6770	Tumor	3	3	229	4	21.45	0	198	4	10.9525	10.8844	10.9835	8.06551	10.2815	8.87763	10.6609	10.0457	7.36175	9.55405	9.14658	11.5483	9.21403	8.98772	10.6453	11.5876	11.5907	12.1174	11.0896	11.0941	11.4472	9.81302	10.7766	9.89795	10.1767	10.5364	7.05258	9.31458	10.9909	10.2846	9.40703	10.8223	8.79273	10.1606	11.6562	10.9019	9.15027	11.4302	10.5212	9.44312
TCGA-60-2711	Tumor	3	1	230	5	41.39	0	201	5	10.6834	10.9051	10.6692	8.17461	10.5479	8.62836	10.7499	10.592	8.26495	10.2391	8.98985	11.8841	8.91644	9.36147	11.4173	11.2141	11.3927	11.7819	11.477	12.1788	11.1324	9.2409	10.2614	10.7508	10.8457	10.7937	9.02656	9.28019	10.7056	9.9469	9.46005	10.8504	8.47742	10.3541	10.546	10.8101	8.97584	11.5072	10.6361	8.95218
TCGA-77-7142	Tumor	3	1	231	5	73.16	0	203	5	12.1314	10.9541	11.2258	8.22132	10.5046	8.21953	10.8495	10.2871	7.65383	10.2153	9.39213	11.5662	9.20634	9.52091	10.9005	11.0248	11.7306	11.9101	11.2463	12.4071	12.2847	8.13114	9.33144	9.7654	10.0318	10.6502	8.50393	8.82477	11.0844	10.7367	9.25856	10.6598	9.02507	10.6871	10.3763	11.7697	10.047	11.1446	11.2144	10.3291
TCGA-22-5477	Tumor	3	1	232	5	44.22	1	247	5	11.7052	10.5373	10.3742	7.44826	10.7954	9.08199	10.532	10.1569	8.62313	9.71984	8.32872	11.8446	9.44582	8.74526	11.1775	11.0541	9.84818	11.901	11.0564	12.0867	10.138	9.42905	10.2041	9.49654	10.0381	10.562	8.05182	9.179	10.6622	10.0292	9.46875	11.011	8.24343	9.72611	10.3925	9.9747	8.86511	10.8302	10.7231	8.27161
TCGA-NK-A5CR	Tumor	3	4	233	5	83.51	0	427	8	9.92234	10.7624	9.5768	7.81378	10.182	8.58871	10.6058	10.7282	7.36048	9.15357	9.27224	11.8924	9.41151	8.76929	11.7104	12.5446	10.8556	11.526	10.867	12.3593	11.31	9.71253	9.73527	9.73373	10.4062	10.6375	8.70851	9.55395	9.40727	10.3373	9.1404	10.6496	8.90187	9.7878	10.5815	11.5976	8.93958	11.0258	10.5369	9.15228
TCGA-77-8009	Tumor	2	4	234	5	55.68	1	255	5	10.0858	10.8545	10.66	7.61159	9.96625	8.00715	10.956	10.3234	7.70596	9.04706	8.78242	12.2203	9.51273	9.4329	11.6738	11.1482	10.8208	12.3394	10.6235	12.0888	10.4379	10.8526	10.6285	9.63893	9.90126	12.4648	9.33785	8.71768	9.68184	10.1117	8.3034	10.4449	8.15173	9.7546	10.2124	10.8178	9.686	10.6615	10.8848	8.87282
TCGA-34-5231	Tumor	3	1	235	5	65.18	1	200	5	10.7609	11.3178	10.271	8.69564	10.2936	9.04018	10.9353	8.92614	8.13857	9.90823	9.21887	12.3201	9.55055	9.00677	11.2922	11.0888	10.442	11.3403	11.1933	11.9917	10.7921	10.3929	10.1902	10.2582	10.2986	10.3755	9.14279	9.22528	10.6541	10.0318	9.63782	10.6428	8.99727	9.7124	10.4959	10.9332	9.0162	11.5024	10.2313	8.88554
TCGA-77-8156	Tumor	3	4	236	5	36.33	0	248	5	10.4155	11.1101	9.33392	7.88887	10.1284	7.97714	10.7716	10.7934	7.44254	9.55252	7.77785	12.0697	8.91332	9.3527	11.5699	11.2057	11.3543	12.0702	10.3372	11.3165	10.8002	10.3343	10.1133	10.4668	10.7944	10.8284	8.72665	8.31127	10.2083	9.1364	9.38392	10.343	8.31717	10.3089	10.198	10.2749	8.78735	11.2706	10.5611	8.48364
TCGA-O2-A52S	Tumor	2	1	237	5	12.71	1	253	5	10.4219	11.2876	10.628	7.7865	10.7464	8.16079	11.3332	9.04526	8.6076	10.6564	8.90905	12.1013	8.4946	8.71949	10.9689	11.4402	9.65027	12.2353	11.0336	11.1779	10.5565	10.3059	9.81246	10.5	9.45225	11.9042	8.26734	8.2866	9.70209	10.3862	9.62856	9.75142	7.99748	10.4283	10.1381	11.2491	9.06323	11.0924	10.515	8.39877
TCGA-66-2773	Tumor	3	4	238	5	3.02	1	258	5	10.8306	11.1451	10.4427	8.20828	10.8481	8.3147	11.2327	10.3084	7.45125	9.95826	8.97529	11.5018	8.76196	9.54884	10.9204	11.4595	10.3354	11.8433	11.3002	11.278	10.2824	9.7603	10.106	9.72568	9.89727	10.5715	8.85111	8.82468	10.8625	10.1519	9.52358	10.0977	8.3559	10.2993	9.8587	10.5928	9.51864	11.411	11.7781	8.13486
TCGA-43-A475	Tumor	3	1	239	5	9.72	0	260	5	11.0808	10.8601	10.0861	8.93083	10.2522	8.53583	10.6293	9.90273	8.70443	9.99446	8.46652	11.7917	8.8214	9.4224	11.3779	11.5423	10.2458	11.6016	11.7465	11.4208	11.0393	9.56738	10.3342	9.98269	10.3388	10.4986	8.54387	9.19643	10.3667	9.79579	9.01299	10.6997	9.29777	10.032	10.2717	11.3702	9.39335	10.8355	10.8919	9.11681
TCGA-66-2777	Tumor	3	4	240	5	2	0	261	5	10.2771	10.9492	10.2544	8.15664	10.1735	8.30237	11.495	9.88814	7.9969	10.3251	9.17949	11.484	8.3627	9.39883	10.6535	11.4313	9.95763	12.3361	11.187	11.7287	10.309	9.27578	10.3562	10.5754	10.7017	10.9288	8.49997	8.34037	10.8982	10.0671	9.65925	10.0934	8.1068	10.4378	10.3751	10.3422	8.51832	11.6592	11.0209	8.34599
TCGA-77-7338	Tumor	3	1	241	5	0.16	1	262	5	10.0645	11.3128	10.7685	8.55217	10.4089	8.81456	11.462	10.1028	7.90702	9.98415	8.52846	12.0735	8.71427	9.01257	11.1181	11.3548	10.9851	12.4685	11.0054	12.1918	11.5183	8.61842	10.1845	9.80004	10.0708	10.4775	8.35215	8.63157	10.4793	9.98885	9.01156	10.6632	8.98721	9.76408	9.96151	11.2459	9.44465	10.8119	10.9427	9.73039
TCGA-77-8133	Tumor	3	4	242	5	53.88	1	257	5	10.7042	10.8137	10.1145	8.0055	10.8019	8.5525	10.3782	10.195	8.00855	9.44321	8.33179	11.3181	8.95767	9.43639	11.069	11.1578	9.79611	12.5541	11.1728	11.0443	10.3981	9.23122	10.1251	10.0209	9.6919	10.1903	8.41455	8.78535	10.4767	9.78015	8.9112	10.1039	8.57735	9.88332	10.5454	10.8789	8.84454	10.9933	10.8392	7.84767
TCGA-56-A4ZK	Tumor	3	1	243	5	18.73	0	254	5	9.73165	10.8843	9.96723	8.48145	10.5955	8.8084	10.8923	10.576	8.16865	9.91143	9.1414	11.4697	8.99413	8.72685	10.4021	11.6438	10.4012	12.128	11.0821	11.5217	10.7846	9.30051	10.3244	9.7271	10.0118	10.7797	8.69762	8.60307	10.0511	10.1493	9.03559	9.7302	8.38575	9.88414	9.84194	11.3854	8.99533	10.9321	10.8385	8.61406
TCGA-18-4083	Tumor	3	1	244	5	6.18	1	204	5	10.5003	10.8628	12.1366	8.75078	9.70763	8.61502	10.7769	10.0628	7.29087	9.7566	9.04186	10.5662	9.05218	8.81685	11.2924	11.0282	11.3133	11.5512	11.2412	10.8742	11.2849	9.73565	10.414	10.233	10.7528	10.325	8.3378	9.19773	9.48104	9.78256	8.77176	11.1951	8.83689	10.4451	9.63395	10.9457	10.3074	10.8514	10.3884	8.89921
TCGA-85-8276	Tumor	2	1	245	5	34.49	0	405	8	10.441	11.0011	11.4701	7.76782	10.5088	8.38359	10.8001	10.3213	7.58121	9.69639	8.6077	11.8804	9.55913	9.56737	10.4382	11.8906	11.3005	12.68	11.4646	10.7155	10.9927	10.0801	10.3036	10.5971	10.6737	10.1393	9.30348	9.09861	10.6282	10.1707	8.80859	9.78066	8.56311	10.6422	10.5189	10.7656	9.91253	11.0158	10.7988	8.86311
TCGA-22-4604	Tumor	3	1	246	5	13.11	1	404	8	11.0036	10.7722	10.3569	8.10451	11.0301	8.14103	10.4472	9.55031	8.01325	9.61364	8.17358	12.1102	7.81528	8.76808	11.3748	11.8638	10.4689	12.241	11.0691	10.9841	11.0345	9.54736	9.88256	10.2887	10.8848	10.5956	8.33577	8.43501	9.74286	10.0443	9.3356	10.0316	8.95714	10.4492	10.1182	11.1866	8.37762	10.9738	10.1078	8.8442
TCGA-77-8150	Tumor	3	4	247	5	54.37	1	233	5	9.59279	10.4953	9.44361	7.49601	10.1881	9.05863	10.3796	10.8762	7.29001	9.37313	9.1768	11.7743	9.77244	8.83726	11.245	11.4538	10.5954	12.412	11.3147	10.3408	10.5117	9.67764	10.5054	10.5711	9.99787	10.3645	8.62269	8.72967	10.2834	10.5154	8.5418	10.545	8.26182	10.1613	9.20488	10.8319	9.18935	11.631	10.9792	8.10505
TCGA-LA-A446	Tumor	3	1	248	5	13.17	0	237	5	10.158	10.8121	9.92889	8.55374	10.3684	8.67828	10.5625	11.7832	8.11408	9.89692	8.21906	11.839	10.2291	9.30324	10.9374	11.8267	10.4685	12.9182	10.8975	10.7331	10.4527	10.2057	9.99543	9.73873	10.3807	10.6326	8.24714	9.106	10.7833	10.1238	9.11365	11.0792	8.91044	10.1143	10.3902	10.6458	8.64851	11.7573	11.6997	8.37806
TCGA-56-7730	Tumor	3	1	249	5	6.5	1	226	5	10.9142	10.8926	9.9221	8.08291	10.7595	8.66205	10.5545	9.70472	8.23977	9.71484	9.92323	11.1626	9.56028	9.59328	11.1313	10.7344	11.1143	12.0002	10.9455	10.8789	10.1452	10.3799	10.731	10.4899	10.9403	11.4329	9.28792	9.37906	10.9628	9.87659	9.64392	11.1204	8.76051	10.9875	10.7472	10.9659	9.01114	11.5295	11.6921	8.21293
TCGA-63-A5M9	Tumor	3	4	250	5	0	0	249	5	11.1159	10.9497	9.90472	8.56527	11.1303	8.99623	11.3893	10.3485	7.4907	9.71663	10.2554	12.8894	8.46518	9.3437	12.0002	11.0537	10.4328	11.7484	10.5921	12.0003	10.7651	10.1037	10.6969	10.1549	10.0922	10.665	10.8588	9.18932	10.8638	10.5718	9.01431	10.6874	8.74293	11.119	10.7745	11.5888	9.82259	10.4465	11.004	8.63569
TCGA-98-A53I	Tumor	3	1	251	5	18.56	0	235	5	10.0773	11.4601	10.2614	7.89951	11.1601	7.98934	11.448	10.7039	8.26388	10.0746	8.52979	11.2888	9.51277	10.0275	11.0583	10.613	9.89755	12.4163	10.6028	11.2698	10.4634	9.78638	9.94945	10.1858	10.3198	10.9141	8.68124	8.82508	10.1905	9.61822	9.73825	10.0653	8.89002	10.3013	9.82213	11.1815	9.2834	11.2211	11.9943	8.11882
TCGA-56-7582	Tumor	3	1	252	5	19.74	0	246	5	10.4442	11.2158	10.4437	8.20682	10.3197	8.1184	11.1382	9.97484	8.32308	9.70011	8.79687	12.2348	8.94334	8.92659	11.2489	11.8211	10.0846	12.4213	11.2092	11.4949	10.5848	8.64876	9.73967	9.58426	10.0442	11.0085	8.35074	8.36211	10.5667	9.60259	8.9807	10.5172	8.40452	9.78485	10.9305	11.1431	9.08457	11.1239	11.0819	8.58808
TCGA-66-2787	Tumor	3	4	253	5	39.98	0	244	5	10.836	11.1108	10.1523	8.18249	10.1254	8.08999	11.0304	9.95292	8.1148	9.81948	9.54771	11.2898	9.85259	9.33773	10.8528	11.5248	10.9349	11.6043	11.8383	11.5023	10.3012	10.1664	9.64921	10.0932	11.0776	11.1178	9.02685	8.87674	10.1019	9.79655	9.51166	10.5823	8.90545	10.0339	10.0039	11.1105	9.70151	11.2112	12.092	8.03907
TCGA-77-8128	Tumor	3	4	254	5	37.78	1	234	5	10.674	10.6804	10.0853	7.71177	10.7026	8.43909	10.8675	10.1286	8.39117	10.0482	8.5108	11.8647	9.05562	9.08725	11.1127	11.4267	9.92427	12.3736	10.8126	11.0996	10.384	9.58918	10.2345	10.5579	10.4733	10.8908	7.63813	8.60624	11.0683	9.87564	9.44735	9.87773	8.31102	10.2959	10.6539	10.9245	8.82835	11.2888	10.0232	8.02229
TCGA-63-A5ML	Tumor	3	4	255	5	45.53	0	232	5	10.153	11.1191	10.3541	7.32083	10.3903	8.73901	11.0491	10.3763	8.358	10.0671	8.9791	10.7045	9.8888	9.42718	10.6473	10.67	10.6046	11.7264	10.5112	11.2781	10.3875	9.81837	9.60795	9.76753	10.2638	10.0919	8.00546	8.98058	10.5617	9.77201	9.16151	10.7435	8.58952	10.3708	10.0107	10.7737	9.20785	10.9267	11.9228	8.56797
TCGA-77-A5GF	Tumor	3	4	256	5	27.6	1	231	5	10.1888	11.1392	10.0275	8.21576	10.8082	7.94816	11.3423	10.211	8.30943	9.95216	8.78675	11.5617	10.0523	9.03154	10.7321	11.3808	10.8429	12.7036	10.8332	11.8992	10.8302	10.4773	10.0664	9.93344	10.282	10.2373	8.78364	8.86229	10.2475	10.3103	8.83854	10.5133	8.97276	10.223	10.017	11.6024	9.07538	10.9241	11.0282	8.94523
TCGA-56-7223	Tumor	3	1	257	5	14.52	1	238	5	10.4284	11.6014	10.8289	8.28375	10.9736	8.44493	11.6494	9.94122	7.80435	10.6339	9.40531	11.9946	8.55645	9.80958	11.6972	11.2393	10.4281	12.5423	10.625	12.47	10.7831	8.99083	10.3886	10.3719	10.3231	11.3985	9.43075	8.94868	10.0443	10.232	9.14974	9.675	8.36234	10.4416	9.96723	11.7439	9.7129	10.288	11.6249	8.93223
TCGA-77-7141	Tumor	3	1	258	5	0.49	0	245	5	9.92576	11.2421	10.3092	7.72791	9.95886	8.31389	11.2146	10.018	8.07775	10.425	8.70362	11.4689	9.2526	8.74994	11.2925	11.9909	10.3307	11.7577	11.4998	11.5126	10.6487	8.95737	9.87062	10.1706	11.5652	11.1007	9.30173	9.02946	10.4333	9.74292	9.48596	10.6187	8.68953	9.26327	9.82899	11.0956	9.17743	11.4965	11.3199	8.87172
TCGA-J1-A4AH	Tumor	3	1	259	5	19.09	0	236	5	10.0919	11.0449	9.78908	8.34734	10.1532	8.56058	11.0041	10.1544	7.9058	9.61243	8.75232	10.8271	9.50463	9.30896	10.1757	11.4987	9.97237	11.7441	10.5231	12.5056	10.2358	9.68162	9.65945	9.87492	10.106	10.5483	8.77607	8.98659	10.516	9.80936	8.87283	10.2884	8.90279	9.61666	10.1544	11.2153	8.8281	10.7513	10.8622	8.15703
TCGA-37-A5EN	Tumor	3	1	260	5	21.68	0	224	5	9.82109	10.9572	9.81995	7.93411	10.9274	8.38617	11.0689	9.63144	8.13443	9.79134	9.72816	12.0781	9.43552	9.59991	12.0845	11.4023	10.3922	12.4797	11.4095	10.6904	10.7016	10.9691	10.5496	10.992	10.436	11.0315	8.45826	9.17171	11.0447	9.96517	9.45621	10.8887	8.70539	10.6631	10.4828	11.4414	9.15192	11.4306	10.7182	8.54082
TCGA-63-A5MB	Tumor	3	4	261	5	102.6	0	225	5	10.4138	12.1245	10.2448	7.66063	10.5691	8.72198	11.416	8.85042	6.44261	9.91122	9.20537	12.4372	9.68284	9.17981	11.8662	11.3341	10.608	12.131	11.4885	11.0197	10.8149	9.86633	9.6319	10.1853	10.1426	10.8184	9.22217	9.05996	10.5139	10.136	9.03404	11.1814	8.94831	10.4605	10.6717	11.2775	9.36891	10.9158	10.4138	8.97208
TCGA-85-A5B5	Tumor	3	1	262	5	3.65	0	252	5	9.77869	11.1545	9.18102	7.72299	10.9587	8.96244	10.5484	10.355	7.22014	9.75438	10.9197	11.8456	10.317	9.73404	11.2131	11.85	10.0329	12.6911	10.5849	10.9123	10.6293	10.8421	10.78	11.2133	10.8063	10.5134	10.1516	10.1273	11.3923	9.81026	9.22332	11.3725	9.20127	10.2936	11.2316	12.2031	8.84949	11.1208	12.106	8.57841
TCGA-51-4081	Tumor	3	1	263	5	29.93	0	240	5	10.7373	10.81	9.90865	7.79498	10.082	8.55897	10.5975	10.526	7.78665	9.57821	9.16585	11.51	8.38238	8.48715	10.7921	10.9854	10.3856	11.1298	10.8996	10.5752	10.0837	9.42113	10.315	9.80977	10.2151	10.6235	8.33369	8.60547	10.4551	10.0051	9.20803	10.1288	8.36011	10.2606	9.97305	10.8327	8.45072	11.2834	11.2406	8.05508
TCGA-77-A5G3	Tumor	3	4	264	5	150.13	0	239	5	10.3873	10.5877	10.1446	7.68793	10.1901	8.1875	10.4673	9.77689	8.18538	9.09703	9.45257	12.5762	8.69783	8.66333	10.951	11.5706	10.4177	12.1424	10.9699	10.6588	10.6068	9.78319	10.1646	9.65144	10.096	10.0192	8.19382	9.13444	10.0198	9.59785	9.32499	10.3996	8.92375	10.3621	10.0561	11.0729	8.84161	12.1445	11.1418	8.8483
TCGA-NC-A5HP	Tumor	3	1	265	5	25.3	1	241	5	10.1811	11.3099	10.2839	7.66496	10.9735	8.0597	11.2607	10.1954	7.70336	9.64127	9.30466	12.284	8.79581	8.935	11.461	11.2108	9.80796	12.4823	10.4374	10.8057	10.4999	9.40645	9.82063	10.6658	9.61778	10.473	8.07279	9.0101	10.7993	9.72433	9.60093	10.7073	8.74559	10.4856	10.5036	11.5973	9.24517	11.2692	11.182	8.42143
TCGA-22-5474	Tumor	3	1	266	5	14.62	1	214	5	10.7473	11.8261	10.836	8.95602	10.1	8.12564	11.7407	10.4087	7.85628	10.2831	8.72015	11.4945	9.69198	9.07925	10.9841	11.3985	10.79	12.4489	11.6274	11.1714	10.5179	10.1435	10.1369	10.3931	10.5617	10.6954	8.17969	8.47175	10.3948	10.0935	9.61762	10.6641	8.37171	10.6075	10.0834	10.9004	9.7114	11.4092	10.2649	8.59518
TCGA-66-2770	Tumor	3	4	267	5	23	0	215	5	10.5851	11.4037	10.8036	8.32406	10.3954	8.82227	11.8173	10.2891	8.65207	9.7759	9.13665	12.008	9.72537	9.65028	10.4629	11.7931	10.6963	12.0017	11.3298	11.4693	10.5592	10.1223	10.4494	10.1055	10.9873	10.4804	7.82115	9.04267	9.9481	10.5559	9.48656	10.3925	9.29798	10.9835	10.0588	10.8223	9.32409	11.3825	11.9413	8.45213
TCGA-85-8580	Tumor	3	1	268	5	36.56	0	217	5	10.441	11.0172	10.7273	7.81684	10.8021	8.83696	10.7036	11.1435	7.67673	9.25927	8.73752	11.9905	9.49661	9.33213	11.0628	11.9791	10.5563	11.9457	11.4795	11.4326	11.3614	9.55619	10.5476	10.0644	10.037	10.4228	8.45868	8.61835	10.4608	10.1701	9.51785	10.3703	8.09497	10.5839	10.4809	11.4175	9.50447	11.701	11.4721	9.0252
TCGA-34-7107	Tumor	3	1	269	5	1.12	1	242	5	10.9405	11.5629	11.5579	7.8278	10.4556	8.72341	11.4434	9.72884	8.90035	9.86363	8.62608	11.4117	9.76576	8.53669	10.6934	10.9997	10.6341	12.5448	11.0251	12.0051	10.4534	10.0124	10.2464	10.3327	9.02352	10.0012	8.24292	8.56887	10.555	10.1685	9.07205	11.3219	8.55019	10.1537	10.1411	10.6379	9.80851	11.1751	10.5888	8.4414
TCGA-34-2596	Tumor	3	1	270	5	2.63	1	243	5	10.6931	11.2919	11.1864	8.47583	10.991	8.08643	11.1886	10.2505	8.71768	9.78959	8.79518	11.7987	9.1039	9.1058	11.4483	10.9941	9.74677	11.7598	11.3235	11.5933	10.5231	9.96893	9.91841	9.96264	10.4628	10.0278	8.94721	8.99828	10.6682	9.60804	9.27427	10.4695	8.25018	11.3205	9.93187	10.7417	9.28018	11.1102	11.9566	8.57666
TCGA-85-7696	Tumor	3	1	271	5	36.5	0	222	5	10.4086	11.967	10.1601	7.40699	10.8053	8.63832	11.9884	10.8373	7.83676	10.0321	9.5904	12.3868	9.79968	9.78534	11.6433	10.9067	10.689	13.1055	11.3596	12.0455	10.8562	9.59146	10.4198	10.6297	10.2716	10.5165	8.87964	8.73011	10.6915	9.96322	9.40424	11.0766	8.52811	10.2711	10.3472	11.7944	9.42768	11.4464	11.7835	9.06809
TCGA-56-A4BX	Tumor	2	1	272	5	13.3	0	223	5	10.2828	10.6765	9.69277	7.75956	10.3403	8.51038	11.0791	10.2792	7.73076	9.39236	9.00718	11.9226	9.50763	9.24884	11.2993	12.3507	10.2486	12.0445	11.7432	13.0084	10.6548	10.1834	10.0318	9.93482	10.9649	10.2472	7.47066	8.62152	11.2034	9.85259	9.52908	10.0382	8.86383	10.3455	10.3241	11.5836	9.01154	11.4924	10.6298	8.53633
TCGA-37-A5EL	Tumor	3	1	273	5	37.55	1	221	5	10.2836	12.8181	10.5244	7.83758	10.2018	8.82385	11.9792	10.81	8.68815	9.70355	9.85223	13.0801	10.2751	8.99672	11.8747	10.9906	10.2022	11.4325	10.6779	11.1564	10.3344	10.0182	10.7742	10.3385	10.7442	10.0879	8.13662	8.68347	10.2393	10.1315	8.47215	10.6075	7.1903	9.86407	10.2575	10.8183	9.76701	10.8336	11.1519	8.24999
TCGA-56-7823	Tumor	3	1	274	5	33.21	0	219	5	10.4612	10.9609	10.5247	8.01308	10.0013	9.01696	10.9338	10.4088	8.70362	9.25335	8.92404	11.9265	9.09166	8.76047	11.335	11.567	10.4643	11.7032	11.4213	11.1743	10.2219	10.1734	10.8839	9.83829	10.6117	11.0552	8.4082	8.76047	10.8108	10.4296	9.36083	9.96031	7.94464	10.2724	10.3669	11.0422	9.11676	11.7299	10.9691	7.90556
TCGA-58-A46M	Tumor	3	1	275	5	35.22	0	218	5	10.4465	11.3445	11.1079	8.40769	11.4246	8.32633	11.6386	10.3388	8.94408	9.74061	9.02758	12.7111	8.99444	9.93015	12.0409	11.5147	10.8034	12.094	11.0122	12.372	10.9571	10.6659	10.117	9.47639	9.70773	10.0617	8.65596	9.13863	10.3038	10.3827	9.06909	10.9373	8.76291	10.3811	10.946	11.6016	10.1989	11.1997	10.8702	9.25113
TCGA-58-8392	Tumor	2	1	276	5	16.46	1	230	5	10.4465	11.0325	10.4701	7.73849	10.7093	7.82372	10.8053	10.5038	7.39831	9.35461	9.64023	12.1565	9.54709	9.06146	11.6949	11.7454	10.3422	11.8341	11.1471	12.2077	11.2338	9.96528	9.91854	10.478	10.8285	10.6514	9.30562	8.73794	10.6937	9.01662	9.64023	10.734	8.81919	10.6538	10.5578	11.2353	8.97275	11.7802	10.8871	9.24411
TCGA-77-8148	Tumor	3	4	277	5	66.46	0	229	5	10.608	11.363	9.65481	7.28239	10.29	8.42295	10.8393	10.3969	8.67771	9.27547	8.78352	11.6178	9.55512	9.18141	11.3382	12.5578	10.3848	12.5042	10.9595	12.5598	10.8772	10.6417	10.5416	10.5381	9.83476	11.0644	8.6817	8.37943	10.1329	9.77163	8.604	10.1409	8.22681	9.91483	9.90975	10.4329	8.64746	11.8503	10.5569	8.5998
TCGA-L3-A524	Tumor	3	1	278	5	16.1	1	228	5	10.0637	11.3713	9.75477	8.34251	10.1319	7.48801	11.5164	10.8513	8.55797	9.00814	8.96255	11.4778	9.57578	9.42379	11.1458	12.3393	9.8984	12.3692	11.318	12.1636	10.6226	10.5059	10.0094	9.64294	10.1649	10.6273	8.01488	8.81495	11.2479	9.48482	9.06634	10.0264	8.38785	10.2098	9.81032	11.8447	8.45523	11.3207	11.674	8.47064
TCGA-96-A4JK	Tumor	1	1	279	5	19.35	0	227	5	10.6931	10.738	10.478	6.93057	10.6489	7.74782	10.4421	10.9167	9.03392	8.74913	9.50286	11.302	9.8268	9.38987	11.2473	11.5757	10.5426	12.2836	10.8441	10.5801	10.5651	10.6726	10.2063	9.66189	10.1434	10.8323	9.27054	9.10907	10.0209	9.72775	8.43743	10.7964	8.57456	10.619	9.99605	11.4594	9.08445	10.996	11.1778	8.54419
TCGA-66-2792	Tumor	3	4	280	5	29.99	0	250	5	11.0166	10.7704	10.3253	8.15396	10.0141	8.03055	10.9688	10.1844	8.36006	9.57907	9.24979	11.2089	9.17706	8.94163	10.7554	11.9359	10.238	11.3772	10.7341	12.856	10.4394	9.77507	9.2278	9.86973	9.73498	10.3242	7.82411	8.90251	10.5489	9.06281	9.23411	10.1219	9.14389	10.2417	10.6024	10.094	9.11252	11.2697	10.295	8.23493
TCGA-77-8153	Tumor	3	4	281	5	65.44	0	251	5	10.0347	10.8026	9.69673	7.28206	9.75728	8.07995	10.6123	12.2646	7.02659	9.31851	9.12601	11.5156	9.29654	8.95375	10.8585	11.2368	11.1609	11.5285	10.1347	10.7757	11.0294	10.2163	10.0233	10.0788	10.5547	11.2619	7.80862	8.73558	10.5532	9.82361	9.71366	9.56941	8.04659	10.9272	9.55958	10.5393	7.96263	11.6573	10.7654	8.75637
TCGA-66-2742	Tumor	3	4	282	6	21.06	0	428	8	10.0651	11.6462	10.7011	7.66132	10.4572	8.70244	11.9817	10.267	6.77146	10.2523	9.3391	11.3775	8.41877	9.01878	11.4733	11.3647	11.0433	12.001	10.4702	11.9578	11.4956	9.28897	10.147	10.0531	10.3322	10.6908	7.6813	9.18432	10.1637	9.8114	9.80383	10.0833	8.43062	9.79808	9.8699	10.7209	9.17964	11.5865	11.3144	9.27369
TCGA-56-8305	Tumor	2	1	283	6	3.45	0	316	7	10.2529	11.6599	11.0934	7.81272	10.6857	8.53709	11.6335	11.19	7.77908	9.797	8.99528	11.3295	9.08197	9.15722	10.5412	11.6812	11.5162	12.6013	10.1729	11.2068	11.6555	9.89918	9.69699	9.88149	9.52199	10.7091	8.48797	8.81615	10.4399	10.3414	9.98651	10.4062	8.19333	10.5497	9.86352	11.1395	9.3087	11.8513	11.2122	9.70955
TCGA-77-A5G6	Tumor	3	4	284	6	22.27	1	324	7	10.89	10.8565	10.2662	7.43345	11.1981	8.62411	10.9378	10.307	7.22895	9.50077	9.83733	11.7889	9.00703	8.95515	11.4756	11.4561	11.4991	12.1058	10.2442	11.111	11.3582	9.90608	10.1622	10.5221	10.5306	10.451	9.67638	9.033	11.1059	9.95067	9.42282	10.4494	10.0994	10.6926	10.0898	11.4367	9.45945	11.3746	11.6833	9.50243
TCGA-34-8456	Tumor	2	1	285	6	26.41	0	424	8	9.6872	10.1888	10.2919	7.86308	10.3791	9.5103	10.3025	10.4902	7.35212	9.28338	9.29112	11.2837	8.88188	9.33453	11.1147	10.7241	10.6096	12.4274	10.0669	10.1773	10.0046	10.3547	11.0765	10.3939	9.51246	10.76	9.29364	9.93858	10.4787	9.7175	9.69198	10.436	8.90838	10.4876	10.3137	11.1243	8.85828	11.7971	10.3678	8.10574
TCGA-51-6867	Tumor	1	1	286	6	60.97	1	315	7	10.3775	11.5708	10.1494	7.84982	10.4506	7.83023	11.7882	10.0568	7.5089	10.2629	8.81912	10.3674	8.05622	9.1131	10.2927	11.0415	10.4036	12.071	11.2946	12.3842	10.7424	9.01236	9.94462	10.4825	9.31975	10.6233	8.97448	8.90124	10.2884	9.82348	9.8461	10.2298	8.4314	9.86629	10.2747	11.0498	9.77971	11.0839	11.451	8.94107
TCGA-98-A539	Tumor	2	1	287	6	5.68	0	423	8	10.1882	10.4544	10.8676	8.41364	11.1962	7.7085	10.3509	11.0239	7.40414	9.8309	9.12161	11.6737	8.74448	8.88097	10.8963	12.0407	11.0081	12.3318	10.462	10.4372	10.7865	9.58578	9.31842	9.86598	9.82235	10.8889	8.48243	9.08152	10.5691	9.37982	9.31109	10.2989	8.10736	10.4316	10.1928	11.5607	9.1757	11.5521	10.3298	8.54094
TCGA-56-8308	Tumor	3	1	288	6	16.98	0	425	8	9.77171	11.311	10.0248	8.63959	10.4524	7.96327	11.21	9.56966	7.56882	9.62073	8.35089	11.5859	9.12517	8.56283	10.8004	11.3666	10.6534	11.7235	10.8631	11.7446	10.4249	9.15016	9.80635	10.0785	9.84198	10.8786	7.22019	8.7105	9.98368	9.39738	9.05528	10.1164	7.86723	10.374	9.9012	10.9743	8.58887	11.7547	10.3507	8.32271
TCGA-85-8052	Tumor	3	1	289	6	24.11	0	426	8	10.2198	11.6281	10.2111	8.41375	10.6574	7.82178	11.2231	10.2909	8.19812	9.49548	8.23293	11.3963	8.92462	9.23569	10.5005	11.2875	10.745	12.4584	11.1017	10.8012	11.7391	9.45946	10.0555	9.97855	10.022	10.8669	8.40767	8.82773	10.1882	9.63502	9.30931	9.98674	8.20164	10.1792	9.9242	11.0327	8.99932	11.2974	11.2425	9.47554
TCGA-66-2793	Tumor	3	4	290	6	10.05	1	406	8	10.8959	11.2053	10.5071	7.45289	10.9407	9.94031	10.7729	9.11222	7.8595	9.45797	9.43175	10.9497	8.44239	9.00519	10.7691	11.3651	9.67425	11.1633	10.2404	10.2361	11.5881	9.38594	11.3532	9.97112	10.2814	11.0359	9.22801	8.7758	9.44351	10.7048	9.49681	9.7985	8.51916	10.3385	9.37258	10.6145	8.8224	11.2653	11.2595	9.46884
TCGA-77-6843	Tumor	3	1	291	6	73.06	1	407	8	10.2613	11.6151	11.1026	8.65669	10.818	8.71576	11.5103	9.91313	7.64595	9.09238	8.08142	11.6729	9.04156	9.72619	10.8027	11.3343	10.8879	12.0807	11.1073	12.2068	11.0181	9.36853	10.3679	9.36131	10.1519	10.6847	9.23569	8.30034	10.0444	10.1715	9.80561	10.2836	9.42085	10.4859	9.63087	10.7557	9.04278	11.1482	10.9527	9.1069
TCGA-96-7544	Tumor	3	1	292	6	70.96	1	422	8	10.8324	10.8016	11.6523	8.35082	10.3418	7.63603	10.838	10.5995	7.1535	9.84911	9.40166	12.0149	8.61477	8.84187	11.4202	11.2368	10.4237	12.1983	11.1291	10.9533	10.5269	8.43493	8.95734	10.1485	10.4987	11.1907	9.54257	8.90898	10.6117	9.15567	9.16216	10.4715	8.7683	9.50721	10.2942	11.5124	10.2727	10.9893	11.2182	8.63357
TCGA-96-7545	Tumor	3	1	293	6	57.03	1	256	5	10.4484	10.8666	10.7099	8.53793	10.2328	8.42678	10.9312	10.2903	8.02654	10.008	8.3173	11.9392	9.38732	9.12249	11.3029	11.6513	10.6548	12.2535	11.4594	12.1185	10.9741	8.54991	9.82118	9.60654	10.5205	10.544	8.17322	8.84834	10.5857	9.66342	9.46181	10.4994	8.96332	10.4009	10.6297	11.2711	9.45898	10.4398	10.2228	8.78778
TCGA-43-6773	Tumor	3	1	294	6	3.81	1	259	5	10.5746	10.9329	9.83373	7.9288	10.3165	7.87932	10.8915	10.0586	8.00462	10.155	8.9532	11.7631	9.26205	9.06956	11.3581	11.2486	11.0143	12.1551	10.9277	10.6144	11.0971	9.8031	10.3103	10.1923	10.0127	10.2336	9.65706	8.7107	10.6552	10.0452	9.11445	10.0119	8.17015	10.3594	10.225	11.1104	9.23214	11.4337	10.8849	9.00488
TCGA-52-7622	Tumor	3	1	295	6	28.32	0	438	8	10.1283	10.8573	10.3504	8.10294	10.6302	8.62108	10.8075	10.5583	7.69668	9.39983	9.55599	11.9943	9.32449	9.15314	11.3094	11.4928	10.5954	12.0349	10.7625	10.7083	10.467	9.41136	9.97055	10.1499	10.5087	10.5434	9.19491	9.19562	10.4949	9.8245	9.58553	10.8356	8.63475	10.1639	10.0362	11.4292	9.46474	11.4808	10.8205	8.70919
TCGA-85-7698	Tumor	3	1	296	6	31.27	0	437	8	10.5968	11.0354	9.78146	8.51806	10.1444	7.88937	10.9215	10.9505	7.66586	9.4868	9.42801	11.9459	9.53905	9.07457	11.1768	11.6212	10.5753	12.3449	11.0046	10.6251	10.6575	9.85462	9.86211	9.9229	10.1309	10.5319	9.00355	9.4032	10.6639	9.71219	9.27722	10.5071	8.83207	10.7592	10.5448	11.8935	11.167	11.3094	10.9293	8.89821
TCGA-22-4605	Tumor	3	4	297	6	32	1	402	8	9.91587	11.0825	10.0258	8.58669	9.81253	8.45334	11.2301	11.1984	7.22721	9.60997	9.20455	11.5581	9.12486	9.29385	11.3506	12.0316	10.6909	12.3393	11.0418	10.9095	10.7295	9.44357	10.0645	10.3698	10.352	10.8577	9.48996	9.04357	11.0858	9.76322	9.20455	10.875	8.80092	9.90026	10.4191	11.5227	9.09072	11.4459	11.3256	8.94
TCGA-39-5022	Tumor	3	1	298	6	55.16	1	403	8	10.7839	11.7517	10.5431	8.33482	10.5057	8.45419	11.531	10.7342	7.57151	9.95607	9.51689	11.5407	9.17597	9.77601	11.2487	10.8605	11.1437	12.3685	11.0641	11.2092	11.1256	9.56581	10.395	10.3194	10.5333	10.3611	9.43667	9.101	10.5569	9.93807	9.41681	10.8752	8.59368	10.2763	10.1858	11.4634	9.46684	11.0911	11.2165	9.07359
TCGA-21-1076	Tumor	3	1	299	6	60.84	0	429	8	10.1998	10.6494	10.3733	8.60959	10.6557	7.93974	10.8373	9.40473	7.3402	9.85941	9.66952	11.8975	8.47314	9.01545	11.1577	11.271	10.8385	11.643	11.0567	11.0219	10.5332	9.04108	9.36469	9.91623	10.4568	9.92875	8.20579	8.57351	10.1944	9.50539	8.96278	10.4076	8.55797	10.2552	10.0478	11.2559	9.4567	10.6401	10.4446	8.20941
TCGA-85-8355	Tumor	3	1	300	6	2	0	430	8	10.2274	10.9918	11.3121	7.43177	10.799	7.60116	10.9577	9.68552	7.52722	9.71267	8.70633	11.1584	8.33074	8.94232	10.5946	10.7808	10.703	11.8677	10.797	12.1308	11.1648	9.55651	9.3769	9.96596	11.4409	10.428	7.87181	8.27094	9.94456	8.79119	9.04725	9.99492	8.33452	10.106	11.0698	11.1083	9.66991	10.8069	10.1534	9.24873
TCGA-58-8393	Tumor	3	1	301	6	34.76	0	431	8	10.0428	11.6209	10.0019	8.72682	10.433	7.92975	11.3959	9.95717	7.29816	9.80335	9.41394	10.9699	9.51847	9.2548	10.6478	10.8784	10.6026	11.8309	10.7547	10.5937	10.2796	9.30719	9.66617	9.72611	10	10.5475	9.06542	8.68631	10.25	9.35391	9.31311	10.4706	8.31931	10.0081	9.39545	11.1711	9.01544	11.3286	11.1868	8.23237
TCGA-22-4609	Tumor	3	1	302	6	9.56	1	434	8	10.0401	10.6486	10.5011	8.02652	10.2551	8.30078	10.6431	10.6474	7.60204	9.08942	9.00958	11.6532	8.98758	8.93758	10.7771	11.3841	10.2137	12.1678	10.7211	10.2523	9.77066	9.56967	9.80934	10.0146	10.0162	10.4645	9.07726	9.05719	10.2215	9.33304	9.39029	9.9296	8.76727	9.94166	10.0001	11.2983	9.10506	11.2483	10.8786	8.05255
TCGA-85-6561	Tumor	3	1	303	6	40.21	0	432	8	10.47	11.3927	10.856	8.05725	10.8392	8.39196	11.1961	9.06135	7.71574	9.68881	9.33283	12.3528	8.89355	8.58691	11.296	11.1303	10.2537	11.5581	10.6137	10.8843	10.4073	9.29804	9.95713	9.68309	10.286	9.96723	8.52809	8.50941	10.2668	9.45901	8.98626	10.3308	8.14244	9.78491	10.0395	11.0931	8.80532	10.8832	10.7923	8.51052
TCGA-60-2709	Tumor	3	3	304	6	49.44	0	435	8	10.6536	11.1438	10.2924	8.05355	10.6077	8.41699	10.7976	9.74187	7.74435	9.71823	8.64085	11.6904	8.711	9.22967	11.1958	10.9364	10.7905	12.011	11.0357	10.8087	10.2271	9.6425	10.0067	10.209	10.2981	10.2901	9.14935	8.62696	10.1176	9.64043	9.13077	10.4655	8.52429	10.671	9.84147	11.1293	8.69778	11.303	10.6162	7.77238
TCGA-85-8049	Tumor	3	1	305	6	19.02	0	436	8	10.6098	11.1661	10.3569	8.28287	10.7405	8.34418	11.0053	10.1058	7.46145	9.52328	8.69131	11.4452	8.75521	9.49015	11.1048	10.6425	10.6791	12.1217	10.8563	11.1958	10.5073	9.3717	10.3569	10.1012	10.84	9.99763	9.07334	8.52613	9.57817	9.4995	8.8687	10.3797	8.13325	9.82038	9.46595	10.663	9.03095	10.9991	10.5821	8.48274
TCGA-43-8118	Tumor	3	1	306	6	2.92	1	433	8	10.2669	10.8549	10.7679	8.24814	10.3861	8.56692	10.711	9.9336	7.76067	10.302	8.86687	11.9974	8.57393	8.49497	10.7633	10.8734	10.3816	12.2848	10.058	10.9002	10.8299	9.16228	9.59373	10.2962	10.6911	10.2169	8.03381	8.45001	10.519	9.66185	9.0234	9.68871	8.01077	9.94262	10.4536	10.8155	8.59989	10.8795	9.0475	8.64879
TCGA-60-2708	Tumor	3	1	307	6	80.39	0	326	7	10.8207	10.7882	9.57344	7.60166	10.8641	7.77953	11.2559	9.43928	7.57736	9.40943	9.45365	12.1508	9.38232	8.90035	11.2781	11.7462	10.8755	12.52	10.2649	10.5261	10.5799	10.3411	9.80406	10.3228	9.74452	10.0081	9.06792	8.79442	11.1697	9.5325	9.19769	10.1252	9.04911	10.079	10.9527	11.0464	9.02108	11.0283	11.0774	8.50531
TCGA-NC-A5HF	Tumor	3	1	308	6	4.53	1	327	7	10.018	10.9535	9.63431	7.20445	10.9356	8.89885	11.1113	10.3932	6.84049	9.98252	8.98649	11.9136	9.28614	8.85295	11.0267	11.472	11.6234	12.1711	9.43376	9.75735	11.3795	9.91159	10.2032	10.2241	10.3175	10.6599	8.15988	8.82944	10.5082	9.76563	9.74064	10.4181	9.14979	10.4174	10.3169	11.2603	9.57051	11.4633	11.0373	9.24408
TCGA-33-AASD	Tumor	3	3	309	6	110.91	1	325	7	9.7672	10.7215	10.944	7.48041	11.113	8.71522	11.1252	9.90246	6.61926	9.71	10.245	11.4436	9.12283	8.89584	10.401	11.8874	11.5482	12.3664	9.66889	10.6632	10.9466	9.32297	10.2709	9.84942	10.6862	11.1967	9.08402	9.84804	10.6608	9.75002	9.91323	10.9265	8.27389	10.1122	10.2176	11.0628	9.77903	11.7465	11.4466	9.14472
TCGA-21-A5DI	Tumor	1	1	310	6	32.16	0	355	7	11.5331	10.931	10.3857	7.8378	11.2294	8.72527	10.6622	11.5658	6.77259	8.96042	9.53116	11.3018	8.97465	9.25765	10.4735	11.6753	11.3567	12.4132	10.3683	10.9913	11.1663	9.07837	9.81316	9.37394	9.9256	10.6879	9.64441	9.92663	10.2375	10.2663	9.59085	10.8841	9.13114	10.4884	9.69363	11.6424	10.0991	11.6245	11.7408	9.02552
TCGA-77-8154	Tumor	3	4	311	6	60.48	0	393	8	10.2401	10.749	10.4636	7.78821	11.0545	7.94927	10.8281	11.1804	7.48202	9.88595	9.29507	11.6789	9.43509	9.07828	10.8894	11.464	11.4621	12.6033	11.4195	10.8984	11.741	9.99408	9.88734	9.66284	10.5952	11.6463	8.14254	9.48975	10.4463	12.2008	9.49473	9.64566	8.28448	10.5038	10.1569	11.092	9.30219	11.3283	10.2161	9.03278
TCGA-21-1070	Tumor	1	3	312	6	119.45	0	413	8	11.2647	11.1616	10.4371	7.80411	10.871	8.01356	11.4428	10.8866	6.96831	10.4117	9.91858	11.6538	8.28907	8.80571	12.0425	11.103	11.3788	11.4415	10.7015	11.5058	11.4172	8.59852	9.52813	10.3136	10.3243	10.4562	9.21228	8.92156	10.6898	9.74577	9.63518	10.7968	8.36744	10.6515	9.57134	11.6284	9.90963	11.6612	10.8037	9.37721
TCGA-63-6202	Tumor	3	4	313	6	52.63	0	378	8	10.5149	11.6787	10.3178	7.73143	10.4296	7.27307	11.1629	10.5748	8.07875	10.0513	8.41699	12.0206	8.74805	9.38887	11.2926	11.7464	11.5109	11.6601	10.9994	9.63886	11.2112	9.87828	10.1581	10.8779	10.2125	10.4627	9.54103	9.3166	10.3028	9.9603	9.40082	9.89369	8.80198	10.4977	9.66882	11.574	8.91981	11.6035	10.447	8.76894
TCGA-77-8131	Tumor	3	4	314	6	12.58	1	379	8	10.6876	11.0812	10.2426	8.40198	10.7264	7.70568	10.7819	10.5262	7.79386	9.83241	8.46271	11.3592	9.02153	9.90398	11.0338	11.9791	11.2633	12.8848	10.849	10.3988	10.4568	10.0684	10.6161	10.5282	10.6276	10.2873	9.20708	9.49153	10.4794	9.56855	8.99632	9.98311	9.09096	10.5565	10.7116	11.5549	9.33789	11.6337	10.6863	8.17882
TCGA-90-6837	Tumor	2	1	315	6	24.9	0	408	8	10.8255	10.991	9.88608	8.05061	10.1059	8.23691	10.6913	11.8181	6.90923	9.62662	9.44772	11.501	9.31103	9.22152	11.6119	11.3311	11.6553	11.8117	11.0356	10.0701	11.4001	9.9377	10.5072	10.442	10.5482	10.871	9.64472	9.31574	10.731	9.82596	8.77586	11.4556	8.88634	9.84553	10.3799	10.9488	8.89013	10.6913	10.9639	9.15896
TCGA-63-7021	Tumor	3	4	316	6	70.37	0	409	8	10.2856	11.1445	10.4215	7.88283	10.8253	8.1808	10.9274	10.5272	6.9574	8.79411	9.12275	11.711	9.02244	9.41585	10.8677	12.1967	11.2182	12.3206	11.2049	10.9616	11.3035	9.68581	10.137	9.77554	10.3218	10.5062	9.21514	9.79929	10.5322	9.84157	9.32028	10.5661	9.0911	10.3062	10.3577	11.0838	9.52026	11.6621	11.1452	9.24009
TCGA-18-3410	Tumor	3	4	317	6	4.8	1	466	9	11.432	10.329	10.6808	7.93787	10.461	8.44137	10.8359	9.81921	8.18047	9.45943	8.87446	11.4347	9.83049	9.82298	11.5085	11.6243	11.0011	11.7117	11.0723	10.7295	10.7001	10.256	9.70946	10.1946	10.4698	10.7564	9.60388	9.37056	10.0855	9.51813	9.6328	10.143	8.48484	10.952	10.0377	10.6326	9.31276	11.1825	11.4418	8.10405
TCGA-60-2725	Tumor	3	1	318	6	26.81	0	467	9	11.2439	10.9758	10.3206	8.36278	10.4738	8.20089	11.3744	10.3595	7.4053	9.51024	9.18644	12.0697	9.1007	9.57069	11.7472	11.8669	11.0859	11.9445	11.1106	11.0967	10.8334	9.72719	10.0242	9.84092	10.7868	10.3384	9.00955	9.93702	10.9225	9.79556	9.77823	10.1236	8.6643	10.5129	10.8886	10.947	9.4242	11.0955	11.8478	8.64211
TCGA-92-8065	Tumor	3	1	319	6	2.3	0	465	9	10.5682	11.5298	10.316	7.90219	10.4323	7.99474	11.5288	10.7769	7.71041	10.5525	9.50999	12.1709	9.54751	10.181	11.7871	11.2017	11.2743	11.7978	10.26	11.353	11.6038	10.105	10.9168	9.55793	10.4263	10.5894	8.786	8.60921	9.63812	9.83986	9.27296	10.5535	9.44983	9.96723	9.04272	11.3061	8.98646	11.238	11.2383	9.74454
TCGA-37-3792	Tumor	3	1	320	6	0.39	0	380	8	11.4399	10.2535	10.7159	8.16319	10.2702	8.0446	11.1469	10.4992	7.59321	9.72899	10.2521	12.6542	8.86452	10.2412	11.7675	10.9179	11.1299	12.0499	10.7245	11.6829	10.8589	9.92631	9.65433	10.6002	11.0324	10.7014	9.65639	9.45201	10.1247	10.2621	10.1512	10.2598	9.56368	10.9045	10.3529	10.8899	9.99893	11.281	10.9332	8.69067
TCGA-66-2755	Tumor	3	4	321	6	0.92	0	468	9	10.9516	11.2537	9.68435	8.46429	10.0387	8.22798	11.6081	10.7392	8.37436	10.0284	8.90103	11.8322	9.66298	9.44983	11.4532	11.7899	10.7797	11.8255	10.9336	11.2706	10.8885	10.1459	10.2712	10.5952	10.0087	10.4649	9.72858	9.34561	10.6816	10.4908	9.44025	10.2106	9.56136	10.7036	10.2196	10.873	8.87612	11.3192	11.1208	8.8159
TCGA-66-2789	Tumor	2	4	322	6	4.04	1	419	8	10.4469	10.4963	10.2543	8.27056	10.1838	9.05175	11.0066	10.3565	7.29252	9.55515	9.60845	11.5253	8.74263	9.42148	11.366	12.0443	10.6724	11.4435	10.6065	11.3166	11.2119	8.95081	10.5999	9.96507	10.8216	11.3605	9.47092	10.0433	10.1712	10.4669	10.0555	10.3918	8.97671	9.88291	9.59666	10.9492	9.82355	11.9365	11.8875	8.8186
TCGA-33-4547	Tumor	3	1	323	6	79.47	0	418	8	10.2685	10.7034	10.3074	7.91192	10.6351	8.99041	10.6431	10.2762	6.87768	9.918	9.56643	12.0572	8.22573	9.1464	11.9008	11.2449	11.229	11.8307	11.1203	11.4912	11.4782	9.281	10.2814	10.2112	10.56	10.8318	8.80551	9.76694	10.3864	10.4125	9.55882	10.2839	8.215	11.5836	10.5382	11.07	9.697	11.0445	11.2933	9.31754
TCGA-63-A5MT	Tumor	3	4	324	6	16.36	0	414	8	11.5071	10.7867	10.0662	7.51364	11.0537	7.74969	10.6896	9.83341	6.17223	10.1214	9.05812	12.2171	8.23067	8.94187	11.8471	11.4196	11.3807	12.3074	10.6555	10.4178	11.7863	9.38235	10.0745	10.246	10.1644	11.249	9.32821	8.51315	10.4417	10.2439	9.10717	11.3211	8.53038	10.2676	10.9448	11.349	9.83202	11.3112	10.5326	9.71482
TCGA-56-8201	Tumor	3	1	325	6	13.04	1	469	9	10.8228	11.2781	9.92485	8.29586	10.4573	7.47794	10.6354	11.0051	7.69611	9.99125	7.87911	11.4824	8.31036	9.33552	11.1649	11.5146	10.69	12.2059	11.0594	10.4277	10.7542	9.82655	9.9735	10.7696	10.3118	10.5915	8.53073	8.49942	10.6858	9.48043	9.30326	9.66572	9.00794	10.7164	9.38317	10.9973	8.18218	11.0558	10.7608	8.44789
TCGA-37-A5EM	Tumor	1	1	326	6	28.48	0	421	8	9.85769	11.3951	10.4312	8.2302	10.3176	7.89313	11.1715	10.6674	7.15927	9.23093	8.5051	11.7656	9.40815	9.41803	11.2882	11.4551	11.7964	12.4496	10.5197	11.2621	11.1177	9.87644	9.59917	10.1624	9.69899	10.5816	8.35683	8.81281	9.9967	9.1314	9.06378	10.2142	9.22442	10.3993	10.2984	11.4147	9.55776	11.4839	11.327	9.32972
TCGA-43-7656	Tumor	3	1	327	6	19.58	0	462	9	10.6245	11.0413	10.6567	8.09064	10.8572	8.4816	10.8432	10.831	8.04693	10.1207	8.77492	11.5139	8.84588	9.03143	11.2946	11.5906	11.8212	12.8049	11.1755	10.5111	11.708	9.33993	9.85098	10.631	10.2941	11.0382	9.08799	9.63318	10.2378	9.37571	9.55806	11.9933	8.83123	9.95741	10.4437	11.5869	9.00557	11.1059	11.079	9.93275
TCGA-90-7766	Tumor	3	1	328	6	9.49	0	461	9	10.277	10.9627	10.7109	8.61839	10.1641	9.51023	10.9975	11.1341	7.20245	9.95801	8.52911	11.7574	9.43849	9.35248	11.3039	11.3416	11.5549	12.439	11.2056	11.1575	11.3704	9.35599	10.3768	9.97721	10.0757	10.0381	8.89922	9.86604	10.748	10.2056	9.55003	10.8593	10.5086	10.2428	10.392	11.3001	10.0981	11.5163	11.4204	9.60597
TCGA-60-2713	Tumor	3	1	329	6	56.87	0	420	8	10.7007	10.6497	10.3353	8.08668	10.0896	8.48649	10.8391	10.2779	7.5805	9.08142	9.03314	12.1586	9.18287	9.10237	11.8456	11.631	13.8922	11.543	11.0788	10.3314	11.2917	9.70508	10.1931	10.0534	10.5195	10.8059	7.94986	8.88736	10.0641	10.2425	9.57319	10.2013	8.73109	10.7817	10.7192	10.92	8.60916	11.5734	11.7471	9.10313
TCGA-22-5492	Tumor	3	4	330	6	16.62	1	360	7	10.3877	10.8087	11.1088	7.66923	10.6598	8.46291	11.1358	11.0783	7.84001	9.75434	9.38517	11.0989	8.10227	9.46992	10.5399	11.3208	11.047	12.2212	10.6716	10.6883	11.1568	8.54081	9.98361	10.1788	10.2722	10.3608	9.30588	9.49362	10.0508	9.91311	9.62961	10.5991	8.3028	10.4532	9.78708	11.6708	9.53938	11.6158	11.2099	9.27582
TCGA-68-8250	Tumor	3	3	331	6	8.02	0	359	7	10.6905	10.8048	10.5462	7.13667	10.7351	9.10614	10.719	10.8692	7.24092	9.7792	8.95596	11.8444	9.33831	9.27833	11.1481	10.8456	11.2414	12.0927	10.1474	10.1701	11.1151	9.22848	10.407	10.1282	9.87506	10.223	9.00119	8.99748	10.2183	10.0292	8.80541	10.432	8.9289	9.90485	9.33831	11.4495	9.2104	11.4186	11.2401	9.14808
TCGA-66-2786	Tumor	3	4	332	6	25.95	0	415	8	10.7081	10.3411	10.8087	8.05719	10.8802	8.4529	11.3264	10.6347	7.43194	10.1065	8.82333	11.8516	8.76192	9.11782	11.1866	11.3661	11.3376	12.228	11.2309	10.5971	11.1304	8.80046	9.91836	10.5658	10.1377	10.9432	8.46749	9.57864	10.4939	10.1044	9.67797	10.3725	8.12318	9.90737	10.2634	10.6983	9.51616	11.7525	10.8218	9.10854
TCGA-63-A5MV	Tumor	3	4	333	6	36.14	0	358	7	9.78433	10.8883	10.3533	8.01272	10.791	8.53776	10.7563	10.8311	4.71115	9.42056	9.29781	10.9168	8.11207	8.949	10.6221	10.8219	11.2131	11.678	10.3431	12.2379	10.7057	9.11451	9.77399	10.2097	10.0374	10.7791	9.44647	9.95319	10.7583	9.79224	9.84791	12.0245	8.9103	11.1032	10.5125	11.2397	9.2967	11.3033	10.3485	8.73274
TCGA-77-8130	Tumor	3	4	334	6	156.54	0	348	7	10.541	10.7021	10.5404	7.34579	10.8552	8.3729	10.8259	10.8653	7.21897	9.38535	8.59102	11.7437	8.73482	8.87562	11.3225	10.9972	12.1171	12.4342	9.72426	10.5366	10.8103	10.2317	10.1848	10.6602	10.2596	10.3416	8.90535	8.9229	10.8455	9.67794	9.0806	9.83034	8.81009	10.0618	10.6106	11.4527	9.74194	11.6458	10.4981	8.68998
TCGA-77-A5G1	Tumor	3	4	335	6	132.26	0	346	7	11.2062	10.26	10.3935	8.23294	10.9313	7.93867	10.8679	10.3199	6.9265	9.70382	9.05553	11.8976	8.56477	9.06262	11.2995	10.877	11.6947	12.1355	10.0595	10.6995	11.1028	8.95999	9.69959	10.0027	10.1861	10.8454	9.51195	9.15512	10.9733	10.1225	9.74145	10.6497	9.11474	10.5001	10.5789	11.7431	10.3031	11.0475	11.029	9.28513
TCGA-43-6771	Tumor	2	1	336	6	5.45	1	345	7	10.1474	10.9842	10.3987	7.66657	10.8008	7.30933	11.1506	9.60647	7.10523	10.1131	8.57221	12.0097	7.25133	9.0844	10.1272	9.94114	11.7173	11.964	10.2169	9.7846	10.9992	9.09735	9.81233	10.5116	10.1916	10.2317	8.64256	8.93942	9.90725	9.49081	9.3265	9.74403	8.95688	12.4507	9.97854	10.4464	8.98733	11.9178	10.3846	8.87658
TCGA-22-1017	Tumor	2	1	337	6	48.78	1	394	8	10.8632	10.9794	11.2013	7.65726	10.938	7.41154	11.2032	9.71613	7.34809	9.78507	8.62861	12.0851	8.33162	9.07575	11.5212	11.59	10.757	12.0856	10.2968	9.8015	10.234	9.59765	10.0604	10.297	11.0083	10.2409	8.57857	9.3076	10.136	10.2376	9.94779	9.58901	8.94417	9.98605	10.1678	11.011	9.07369	10.9487	11.0626	8.1575
TCGA-39-5034	Tumor	3	1	338	6	36.37	1	416	8	10.8406	10.0347	10.6297	8.10319	10.5842	8.75907	10.5179	10.5859	7.36343	10.3613	9.4951	12.1425	8.27497	9.69929	11.8779	12.5236	10.6764	11.7861	10.3708	9.83427	10.4322	8.97384	10.7521	10.0008	10.8644	11.4254	9.78316	8.78086	10.7273	10.4534	9.94809	10.4509	8.84997	10.1157	10.4441	12.5849	9.26984	11.5437	11.0488	8.24962
TCGA-90-7964	Tumor	2	1	339	6	14.06	0	412	8	10.3232	11.2159	10.4104	8.19289	10.7876	8.29222	11.2525	10.1344	7.54893	10.4837	9.07877	10.8653	8.59556	11.0277	10.9799	10.622	11.5446	12.5916	11.0324	10.2946	10.995	9.01503	10.3481	10.2845	10.448	10.7396	9.67781	8.7768	10.8022	9.81487	9.53407	10.4525	8.16786	10.0545	9.74464	11.2176	9.51789	11.4296	10.9835	9.11665
TCGA-92-8063	Tumor	3	1	340	6	4.01	0	320	7	10.4269	10.8667	10.5678	7.82494	10.5737	8.19005	10.9927	10.4341	8.04472	10.3135	9.30428	12.031	8.43784	8.94702	10.967	11.0602	10.8701	12.2912	10.8194	10.7287	10.6912	9.3057	10.0381	10.9084	10.2489	10.6091	9.13588	8.97224	9.6112	10.2953	9.50284	10.1096	8.94155	10.5534	9.49788	10.953	9.44093	11.6675	10.5606	8.60385
TCGA-56-5898	Tumor	3	1	341	6	18.23	0	411	8	10.1727	11.1217	10.6013	7.94449	10.8625	8.21676	10.9232	10.4557	7.14789	9.66761	9.41805	10.6722	8.63694	8.95814	10.3749	11.9577	10.5622	12.3632	10.8202	10.2488	10.6138	9.14693	10.5335	10.4422	10.3329	10.6134	9.46166	9.19831	10.8358	10.0958	9.56689	10.5164	8.99818	10.4099	10.3383	11.3885	9.37973	11.7668	10.6366	8.39789
TCGA-22-4591	Tumor	2	1	342	6	20.47	1	357	7	10.9576	10.7984	10.9565	7.42677	10.8658	8.27903	11.4488	11.3275	5.73106	10.2023	9.72797	11.8829	8.38602	9.30145	10.4139	11.5587	10.6923	11.8078	10.41	11.355	10.5273	9.19077	10.3236	10.6549	10.7543	10.9556	9.23695	9.36118	11.3248	10.009	9.6716	10.7986	8.81217	10.479	10.9009	10.3894	9.54055	11.5906	12.2773	8.13071
TCGA-63-5131	Tumor	3	4	343	6	[Not Available]	1	356	7	10.9001	11.5736	10.8052	7.09098	10.8462	7.98835	11.6979	10.6515	8.07709	10.1104	9.17032	10.3375	9.31236	9.26592	9.83936	11.5911	11.235	12.5818	10.3135	12.2245	10.328	9.56031	9.96153	10.6046	10.7397	10.6772	8.35778	8.98321	11.0748	9.15919	9.86014	10.762	9.15613	10.2955	10.8637	10.7384	9.60428	11.6064	11.183	8.19282
TCGA-22-4593	Tumor	3	1	344	6	35.05	1	336	7	10.4917	10.862	10.8002	7.80673	10.9294	9.35783	10.6555	10.6584	6.96695	10.0649	8.76781	11.349	9.13336	9.01804	10.7091	10.6383	11.0853	12.0022	10.1957	10.7336	10.6503	9.71541	10.3042	10.1941	9.82155	9.92517	8.25453	9.37007	10.2623	9.90887	9.38452	10.4481	8.80436	10.036	9.96723	10.4853	8.93727	11.648	10.2657	8.80608
TCGA-60-2714	Tumor	3	1	345	6	50.3	0	321	7	10.1935	10.4664	10.8637	7.32553	10.3041	9.22417	11.0716	9.83843	6.75874	10.3252	8.40606	11.7346	9.00163	9.05434	11.6147	11.6807	10.5924	11.3598	10.0759	10.2904	10.3203	9.4454	10.0155	10.3782	10.1331	10.3706	7.74292	8.77587	11.3848	9.71816	9.59712	9.32721	8.37531	9.74086	10.0268	11.1333	9.15173	11.5654	10.0451	8.13254
TCGA-21-1079	Tumor	3	1	346	6	31.7	1	344	7	10.7853	10.2027	10.4863	8.34035	10.0822	7.76613	11.0563	9.86927	7.29854	9.65426	9.63189	12.4394	8.34225	8.96018	10.8741	10.9555	11.5108	11.8837	10.7892	10.6318	10.2204	9.7879	10.2126	10.5013	10.8793	10.7818	8.74998	9.24668	10.8246	9.57482	10.5387	10.1209	8.84824	10.3792	10.3811	10.7678	9.2365	11.2329	9.96861	8.03888
TCGA-77-A5GB	Tumor	3	4	347	6	30.78	1	343	7	9.877	11.0334	9.60615	8.23109	10.3923	7.83234	11.1376	10.3724	7.78134	9.22331	9.34739	12.5768	9.38773	9.04991	11.0702	11.4528	11.3733	12.2948	10.4922	10.8599	11.0003	10.6198	10.0431	9.59876	10.3152	10.8507	8.57843	8.92234	10.6003	9.50762	9.44892	10.0928	8.58341	10.4089	10.6883	11.4052	8.94569	11.2348	11.263	9.04991
TCGA-56-7822	Tumor	3	3	348	6	17.48	1	417	8	10.3614	10.538	11.0652	8.39895	10.7863	8.77819	10.9355	10.6974	6.43364	10.4308	9.42823	10.9593	8.75962	9.12353	10.9414	12.0577	10.5255	11.9328	9.85863	10.9665	11.2785	8.85769	10.0828	10.5363	10.3636	10.7856	8.79131	10.2211	11.3801	9.60212	9.90825	10.6546	8.34836	9.80336	10.48	12.0223	10.1269	11.4982	11.4413	9.48264
TCGA-77-7337	Tumor	3	1	349	6	106.87	1	339	7	11.1834	10.5992	10.1887	7.40416	9.93607	8.31288	11.2756	9.83846	7.86918	10.1689	8.86398	11.4297	8.35104	8.72097	11.566	12.4723	10.597	12.0273	10.0656	11.144	10.6364	8.953	10.2319	10.3064	10.3191	11.4136	8.54124	9.55508	9.53931	9.99122	9.71166	9.87924	8.637	10.1744	9.88601	11.4119	10.1542	11.1929	11.1075	8.66028
TCGA-85-8666	Tumor	3	1	350	6	22.57	1	329	7	10.9885	11.2439	10.1173	7.40868	9.86032	8.5576	10.9934	10.3323	7.39957	9.87792	8.0502	12.0693	8.47114	8.93223	11.0603	11.6615	10.7937	11.7621	10.2712	10.4956	11.0491	9.05765	10.0461	9.90694	10.6756	10.5046	7.95707	8.74361	9.50882	9.87518	9.20343	9.91326	7.92252	10.1664	9.63445	11.0118	8.70162	11.4112	10.4154	8.73277
TCGA-66-2788	Tumor	3	4	351	6	22.96	0	328	7	10.4691	10.6095	10.7574	7.84704	10.4807	8.62388	11.3668	10.042	7.0158	10.1004	8.93844	11.4488	7.77363	8.61811	11.1095	11.2379	10.8162	11.6901	10.5121	10.5456	10.8707	9.08166	10.0586	10.2728	10.4383	10.395	8.53015	8.95914	10.0845	10.0814	9.74238	9.8448	8.5147	10.368	10.1948	10.7289	8.99633	11.0893	10.8673	8.54544
TCGA-34-5928	Tumor	3	1	352	6	39.29	0	331	7	10.2868	11.3287	10.8214	7.91243	10.4116	7.90146	11.153	10.25	7.32157	10.3172	8.22438	11.9276	7.88206	9.08024	11.2382	11.1701	10.7654	11.9938	10.4272	10.8288	10.6483	8.50719	9.46201	10.2448	10.0602	10.4188	8.33754	8.50448	10.7306	9.35504	8.96513	10.2621	8.85362	9.8725	9.18344	11.6607	9.06373	10.4705	10.6794	8.56741
TCGA-77-8146	Tumor	1	4	353	6	104.76	0	341	7	10.2055	11.2097	10.0214	8.1241	11.0001	9.16906	10.9357	10.833	6.80738	10.2024	8.90209	10.7581	8.70903	9.38157	10.4005	10.5798	10.1304	12.63	11.0234	10.4641	10.3063	9.18376	10.4988	10.1228	10.4058	10.666	9.09584	8.78168	9.81192	10.3762	9.61635	9.56675	8.56304	10.4908	9.01323	10.9771	9.13165	11.9274	11.1703	8.17892
TCGA-66-2790	Tumor	2	4	354	6	22.96	0	342	7	10.2338	11.1697	11.0199	7.46799	11.0323	8.89674	11.0765	9.97659	7.6952	10.535	8.96372	11.8341	7.98431	9.44349	11.1132	11.5243	10.4629	11.7625	9.85249	10.9284	10.0954	8.87054	10.4264	10.6475	10.398	9.62875	8.57323	9.39798	10.1241	10.2627	10.0149	9.78619	8.32723	10.5597	9.9215	10.9335	9.08537	11.0943	10.9335	7.91215
TCGA-60-2707	Tumor	3	4	355	6	21.91	1	330	7	10.2485	10.8606	10.7866	7.41287	10.6687	8.61524	11.1307	9.86564	7.12593	10.2074	8.90567	11.0587	7.90868	8.64851	10.6037	11.1191	10.6661	12.0513	10.3487	10.5011	10.3795	8.79475	10.0497	10.3222	10.356	10.0001	8.04883	8.70019	10.589	9.59646	9.32984	9.63215	8.34024	10.0057	9.94437	10.5455	8.62864	11.4401	10.9535	8.34836
TCGA-77-8138	Tumor	3	4	356	6	17.71	1	347	7	11.3772	10.6969	10.5535	7.84834	10.8672	8.11417	11.1491	11.0545	6.51075	9.54563	8.57276	11.3261	8.01158	9.07264	10.8606	11.0739	11.0894	12.256	10.421	10.1783	10.6932	8.72694	10.0372	10.1783	10.2549	10.5664	9.48701	8.69952	10.2256	10.1699	9.10515	9.26762	7.95206	9.97938	9.67847	11.3285	9.558	10.8823	10.439	8.22481
TCGA-NK-A5CX	Tumor	3	1	357	6	3.65	0	349	7	10.2302	10.9066	9.91648	7.55696	10.641	8.65815	10.987	10.4141	6.76278	10.0857	9.60655	11.3442	8.64763	9.17514	10.8523	10.9482	11.4244	12.4592	10.3063	10.6947	11.4537	9.33226	10.2742	10.5186	10.6272	10.4868	9.58375	9.00018	9.99601	10.1885	9.36473	10.5568	10.1885	10.1921	9.74372	11.3991	9.28893	11.2119	10.9371	9.45093
TCGA-66-2734	Tumor	3	4	358	6	43.07	0	338	7	10.7833	11.1901	10.6716	8.22758	10.5982	7.95738	11.3763	10.1518	7.09894	9.32366	9.0572	11.8635	8.71741	8.93168	11.0687	11.353	11.4155	11.9361	11.0607	11.0223	11.3883	9.42676	9.50218	9.58624	10.6944	10.9077	8.93455	8.67	10.981	9.41105	9.56771	10.3475	9.32984	10.5925	10.4237	10.9757	9.27355	11.5587	11.5724	9.49313
TCGA-63-7020	Tumor	3	4	359	6	70.07	0	350	7	10.9442	11.116	10.7111	7.89129	10.939	8.75803	11.0862	10.2308	7.11247	9.77775	9.32042	11.5549	8.28327	8.7917	10.1879	11.082	10.6522	12.311	10.8007	9.93083	10.6209	8.8726	10.441	9.90443	10.2208	10.6585	9.41122	8.50246	10.4802	10.025	9.40987	10.5115	8.12717	10.105	10.0134	11.1921	9.1669	11.668	10.6244	8.53513
TCGA-68-7756	Tumor	2	1	360	6	6.64	0	340	7	10.5468	10.9247	10.9227	8.00051	10.9444	8.20656	10.8167	10.9925	7.55209	10.235	9.19805	11.6167	8.6067	9.1603	10.9541	11.5174	11.1504	12.0841	10.7854	10.9259	11.0505	9.19653	9.62986	10.2488	10.6082	10.5629	8.87464	8.64178	10.4264	9.65612	9.64668	10.5854	8.73802	10.3584	9.70135	11.5285	9.7274	11.5455	11.3256	9.16653
TCGA-66-2753	Tumor	2	4	361	6	1.02	0	335	7	10.5956	10.9978	10.8411	7.81346	10.7906	8.89752	11.2585	11.2229	7.32063	10.1816	8.30692	11.7926	8.74597	8.82104	10.2553	11.6699	11.0089	11.1172	10.8422	10.7626	11.2458	9.35455	9.55867	9.61963	10.1398	10.3623	7.34477	8.48315	9.37521	10.1215	9.59562	10.0347	8.42912	10.3296	9.196	10.5415	9.34709	11.3542	10.4692	8.93578
TCGA-22-5478	Tumor	3	4	362	6	0.79	1	352	7	9.90561	11.2144	10.6824	8.23526	10.6998	8.65633	11.1663	10.8442	7.2809	9.76291	9.15906	11.8103	9.4169	8.88399	11.4168	11.0141	10.9803	11.5483	10.3968	9.85443	10.9885	9.36946	10.1374	10.3585	9.42355	10.3264	10.2116	9.50942	11.0095	9.73696	9.36774	10.3121	8.21623	10.3439	10.3394	10.8957	9.23097	11.1445	10.2721	9.02843
TCGA-22-A5C4	Tumor	3	1	363	6	22.04	0	353	7	9.8869	11.3962	10.7989	7.63596	10.9921	9.27697	11.556	10.8543	7.52254	10.0965	9.37083	12.1609	8.53731	9.14904	11.2714	10.6912	11.7138	12.5752	10.6941	9.83223	11.4539	9.25857	10.0906	10.1032	9.94809	10.5516	9.01916	9.56171	9.94909	9.50786	9.76355	10.9853	8.41261	10.7315	10.4932	11.4287	9.43064	11.4752	10.0924	9.66433
TCGA-85-A4JB	Tumor	3	1	364	6	30.95	0	351	7	10.6117	10.5729	10.2921	8.72734	10.5275	8.64978	10.7069	10.5365	7.36674	9.06539	9.32318	11.8732	8.26387	8.72891	11.0516	11.3613	11.147	11.24	9.83916	10.1602	10.8729	9.50484	10.2867	10.1062	10.2995	10.6219	9.82011	9.3883	10.7842	10.1176	9.59294	10.0768	8.79644	10.2309	10.5401	11.4804	9.88501	11.2293	10.6812	8.69231
TCGA-21-5783	Tumor	3	1	365	6	88.04	1	333	7	10.3026	10.7049	10.8589	7.86032	10.5456	8.2191	10.783	11.8271	7.53634	9.36399	8.52678	11.9787	7.81454	8.8234	10.8695	11.7051	10.3608	12.1375	10.1838	10.042	10.2983	9.3523	9.67583	10.0928	9.23139	9.52312	8.60953	8.98752	9.43328	9.38837	8.28906	9.85385	8.87695	10.1301	9.47272	11.5125	8.77068	10.6867	10.6496	8.55155
TCGA-63-A5MN	Tumor	2	4	366	6	11.33	1	332	7	10.1356	10.5544	10.1978	7.8306	10.5051	7.86296	10.6805	9.81265	7.39904	10.1047	8.96196	10.8438	8.05723	9.67639	10.7838	10.3217	10.8924	11.9697	10.2003	9.95302	10.6682	9.11621	9.98938	10.3186	10.2532	10.4196	9.35444	9.27492	9.50759	9.58527	9.20849	10.1323	9.47761	9.96507	9.1309	11.3779	9.39483	10.9177	10.4486	8.79426
TCGA-77-8007	Tumor	3	4	367	6	6.5	1	334	7	9.89791	10.9671	10.2413	7.61695	9.80329	8.22926	10.5979	10.2612	7.03272	9.99391	8.7749	10.9395	8.72574	8.6861	10.6115	11.2957	10.2445	11.6261	9.87841	9.85616	10.1043	9.85574	10.1803	9.44009	9.87595	10.1706	8.78366	8.44233	10.3181	9.57151	9.31592	9.20941	8.67954	9.71084	9.26552	11.9187	8.75276	11.3798	9.95913	8.24838
TCGA-60-2703	Tumor	3	1	368	6	96.75	1	337	7	11.2193	10.8061	10.8181	7.45254	10.7468	8.44547	10.8724	10.146	7.45841	9.6516	8.59676	11.3604	7.89466	8.81824	10.3648	10.834	10.9945	11.9636	9.9276	11.1715	11.1326	8.23942	9.85384	9.59596	10.079	10.2161	8.21537	8.4336	10.4709	9.61473	9.03593	10.3578	8.79292	9.8762	10.3995	11.4119	9.41048	10.4549	10.9531	8.93855
TCGA-85-7710	Tumor	3	1	369	6	1.38	0	366	7	9.79738	11.8806	9.62488	7.75215	9.69506	8.07503	11.8588	10.6208	7.16021	10.3265	8.84965	10.6336	8.3867	8.80839	9.97076	10.7187	11.0495	12.1249	10.1255	10.8757	11.6168	9.3126	10.0296	10.0907	9.95144	10.4386	8.50559	9.40944	10.1941	9.96484	9.65643	9.93942	8.87511	9.92135	9.57784	10.628	10.1461	11.1719	10.888	9.87146
TCGA-98-8020	Tumor	3	3	370	6	2.76	1	361	7	10.0215	10.4671	9.85805	8.08114	10.1572	7.93679	10.4849	10.6385	7.19262	9.55733	8.32699	11.7138	9.04623	8.7957	10.702	12.1576	10.7031	12.1118	10.4587	10.0955	10.4471	10.7193	10.1476	10.1564	10.1604	10.2247	8.49233	9.3048	10.1635	9.99949	8.96685	9.35693	7.97696	9.42045	9.95356	11.3131	8.2664	11.0212	10.7247	8.04037
TCGA-85-8582	Tumor	3	1	371	6	38.11	0	362	7	9.78369	10.6244	10.6202	7.74064	10.6494	8.10319	10.728	10.4278	7.61088	9.6473	8.39831	11.663	8.16063	8.56276	10.156	11.1899	9.93563	11.4207	10.156	10.1393	9.95773	9.21823	9.77938	9.59742	9.80504	10.1044	7.73175	8.64557	9.37634	9.28205	8.63607	8.94578	8.19338	9.71147	10.6153	10.9016	8.78532	12.118	10.0509	7.56156
TCGA-34-8455	Tumor	3	1	372	6	4.04	1	373	7	10.2652	10.9439	10.7166	8.21559	10.7467	8.8775	10.9953	11.0579	6.81016	9.71848	9.18015	10.9762	9.21665	9.00815	10.3703	10.9554	11.2411	11.5001	10.2958	10.1777	11.0973	9.48431	9.242	10.1102	9.28365	10.5827	8.88775	9.10176	10.7446	9.79886	8.88043	9.93155	8.32099	9.94405	9.99731	11.0951	9.47559	11.2172	10.9741	8.90228
TCGA-96-8169	Tumor	3	1	373	6	18.3	0	372	7	10.0789	11.4483	10.3229	7.82681	10.9172	8.161	11.198	10.5658	6.91759	9.90034	8.79539	10.9851	8.50977	8.98017	10.928	11.5344	11.1249	11.4529	10.4158	10.3289	10.8797	8.89015	9.69221	10.2055	10.0244	10.2547	8.72553	9.03895	10.695	9.41561	9.67142	10.0323	8.08392	10.8325	9.9934	11.3832	9.41158	11.2908	10.7459	8.78917
TCGA-85-8351	Tumor	3	1	374	6	16.75	0	363	7	10.0629	11.5071	10.7158	7.71385	10.7097	8.43582	11.0988	10.7268	7.60324	9.84183	8.10337	11.4428	8.51651	8.53212	10.4822	10.5166	10.9968	11.8177	10.3441	10.4248	11.3567	9.38107	9.54905	9.67675	10.0013	10.0241	8.07759	8.70735	9.89863	9.76775	9.31442	9.72764	8.70583	9.9862	9.02798	10.6683	8.80483	10.8814	10.6963	9.31643
TCGA-77-6844	Tumor	3	1	375	6	75.03	1	376	7	10.4079	11.151	10.7465	8.16998	11.299	9.04108	11.1575	11.9553	7.21346	10.2883	9.45264	11.4266	9.19616	8.76964	11.2966	11.8511	10.7451	11.2876	10.589	10.3252	11.463	9.42297	10.2223	10.1768	10.2284	10.3879	9.19699	9.90769	10.8382	10.0365	9.494	10.4579	8.77971	9.50345	10.0205	11.1598	9.76349	11.4257	11.4305	9.21442
TCGA-94-A4VJ	Tumor	3	1	376	6	14.13	0	377	7	10.6886	11.1222	10.3099	7.5339	10.9596	9.30133	10.9801	11.125	7.09161	9.60166	8.19555	11.2818	8.29492	9.09624	10.8004	11.6223	10.326	11.7591	10.6727	10.6193	11.2311	9.26392	11.0157	10.052	10.4605	10.5354	8.87907	8.80439	10.6162	10.6495	9.17067	9.52712	9.25048	10.5273	9.84959	11.0455	8.96524	11.5029	11.4539	9.05946
TCGA-56-A4BW	Tumor	3	1	377	6	19.22	0	375	7	10.9627	10.4651	10.1162	7.05004	10.6429	9.17507	10.5326	10.2885	6.67794	9.7945	9.28232	11.8154	8.54958	9.48137	11.2058	10.7704	11.045	12.6047	9.85798	10.8137	10.8604	9.39958	10.823	9.83931	9.36957	10.4768	8.61073	9.30628	10.5967	10.0059	9.11453	10.0205	8.37427	9.32085	10.5168	10.9202	9.215	11.2404	11.1004	8.92118
TCGA-56-8624	Tumor	3	1	378	6	13.8	0	374	7	10.2882	10.6507	10.9678	7.71033	11.6234	8.53764	10.7802	10.263	6.29063	9.88276	8.64493	11.8724	8.37924	9.43313	11.2006	10.1471	10.7437	12.7121	10.1758	11.1468	11.0077	8.79129	10.1626	10.4219	9.45134	10.0284	8.90842	9.41839	10.2698	9.86586	8.78172	9.72725	8.17521	10.0017	10.2719	11.2596	9.17271	11.1661	10.987	8.5868
TCGA-85-7844	Tumor	3	1	379	6	29.93	0	368	7	9.88951	10.9083	10.5593	8.06736	10.5665	8.72843	10.9112	11.552	7.74465	9.39842	8.69138	11.6441	8.94294	9.36303	11.1776	10.7927	10.9143	11.5921	10.671	11.0346	11.0756	9.18869	10.0765	9.45389	10.2551	10.3082	8.70019	9.31942	10.2123	9.78943	9.31226	10.3032	8.53781	9.88561	10.0099	11.1806	9.71103	10.8096	11.8952	9.3237
TCGA-22-4601	Tumor	3	1	380	6	34.72	1	367	7	10.2138	11.5654	10.0452	8.05551	10.4442	8.47846	11.4895	10.6116	6.97619	10.2971	8.60237	10.0041	8.39932	8.90477	9.71607	10.9505	11.2275	11.7964	10.4785	12.094	10.6421	7.98353	10.1514	9.74581	9.91355	9.8194	7.95282	8.98719	10.0842	9.81086	9.46871	9.60616	8.00508	10.0321	9.9215	10.1933	10.5782	10.6366	10.7152	8.55057
TCGA-56-1622	Tumor	3	1	381	6	28.94	1	369	7	11.0325	10.2366	10.8317	7.56407	10.6744	8.95673	11.0821	10.2843	7.64948	9.44236	9.13784	11.2798	8.42981	8.56481	10.3385	10.8831	10.1088	11.5747	10.9244	11.5356	9.90944	9.13784	9.54688	9.51716	9.86334	10.0553	8.90856	9.35943	10.9244	10.1708	9.23537	9.67461	8.76681	10.4139	10.8305	11.2338	9.15406	10.6013	9.62457	7.78841
TCGA-85-8071	Tumor	3	1	382	6	26.77	0	365	7	10.1148	10.5199	10.6043	7.70075	10.5548	7.52608	10.5064	10.2281	8.29336	9.87501	10.3798	11.0934	9.22152	8.69478	10.4863	10.8488	10.9514	11.329	9.84286	10.216	10.4175	9.51028	10.2741	10.5855	10.9185	11.2197	8.8171	9.28109	10.0261	8.69978	9.8178	9.64333	7.62397	10.1238	9.79813	10.7577	8.81249	11.6005	11.0254	7.90495
TCGA-NC-A5HT	Tumor	3	1	383	6	26.41	0	354	7	9.98243	10.8572	10.059	7.90499	10.7743	7.62389	10.956	10.9935	7.09949	9.05923	8.97679	10.387	8.41285	8.79694	9.88599	11.8102	11.6246	11.0269	10.2032	9.48095	10.8744	9.88868	9.53765	9.12691	10.0422	11.3297	8.18992	9.52316	10.5639	9.04887	9.32822	10.4681	8.77265	10.2787	10.2642	11.764	9.56821	11.2698	10.9663	8.61894
TCGA-63-A5MH	Tumor	3	4	384	6	66.56	0	313	7	10.5113	10.7903	9.52787	8.0375	10.1452	8.05764	11.129	12.0385	7.50363	9.83455	9.09446	11.8736	9.38943	9.07483	11.7673	10.9813	11.8924	11.6393	10.7555	11.0195	11.7108	9.57255	9.61686	9.74002	9.56353	10.2319	9.57255	8.90418	10.713	9.7519	8.87042	10.3597	8.82246	9.65989	10.5935	11.7246	9.21081	10.309	11.1765	9.77207
TCGA-98-A53A	Tumor	3	3	385	6	18.13	1	314	7	10.4238	10.7689	10.8856	7.54946	10.9476	8.23079	10.457	10.1888	8.17052	9.78882	8.02017	11.3507	8.62859	9.23075	11.2775	11.894	11.3904	11.4256	10.7843	11.1661	11.5826	8.96299	9.80543	9.47592	9.81176	10.7742	7.90356	9.09726	10.5663	9.85911	9.70193	9.9386	8.18522	11.2427	10.133	11.2657	9.41866	11.5977	12.1735	9.45549
TCGA-L3-A4E7	Tumor	3	1	386	6	12.88	0	410	8	10.4129	11.1038	9.86424	7.93233	10.8737	7.97358	10.8162	11.3532	6.9847	9.45714	8.9639	11.4771	9.22759	9.30397	10.6796	10.9545	11.2241	12.186	10.4959	10.1269	10.8715	9.22645	9.47268	9.66288	10.3713	10.8791	9.43675	9.20928	10.7608	9.37034	9.37137	10.5975	8.01632	10.6297	9.90106	11.062	9.15772	11.9702	10.6391	8.67473
TCGA-22-4595	Tumor	3	1	387	6	24.11	1	317	7	11.0999	11.2519	11.2148	7.58403	10.618	7.50896	11.803	10.4916	7.86918	9.26211	9.34454	12.3114	9.0975	9.00633	11.0911	10.5894	11.5268	11.4427	10.3882	10.6775	10.1957	10.2295	10.2047	9.79303	10.2922	10.7113	9.059	8.85881	10.504	10.0576	9.28683	9.89942	8.18572	10.4986	10.5363	10.8378	9.68922	11.3251	11.2824	8.07881
TCGA-56-A4BY	Tumor	3	1	388	6	17.84	1	318	7	9.71539	10.5141	9.68697	8.03834	9.70367	8.22343	10.6018	10.4504	7.84366	9.53288	8.77223	11.4006	9.24212	9.06174	10.8544	11.3409	10.9488	11.7264	10.6798	10.7451	11.0673	9.34505	9.93988	9.39732	10.5133	10.2091	8.95885	9.37055	10.2915	9.76595	9.3281	9.86082	8.83421	9.81278	9.89151	11.4856	8.58964	11.0222	11.1569	9.04327
TCGA-56-8629	Tumor	3	1	389	6	15.8	0	319	7	11.0941	11.4401	9.77347	7.44429	10.4665	7.92031	10.9436	10.2568	7.47662	9.86831	9.01411	11.1907	7.95801	9.28675	11.0048	11.0016	10.201	12.4157	10.4625	12.302	11.1782	9.13803	9.87094	10.0604	9.59906	9.98349	8.9276	8.4885	11.0103	9.63173	9.65133	9.92831	7.79131	9.95707	10.5081	11.0141	9.73807	10.7567	11.3706	8.88758
TCGA-21-1082	Tumor	3	1	390	7	119.71	0	473	9	10.6908	10.882	9.37021	8.66848	11.0474	8.6828	11.0927	10.4954	7.68346	9.5415	9.42149	11.72	9.27607	8.82386	11.106	11.3222	11.5198	11.9884	11.836	10.6002	11.2861	9.85994	10.1418	9.63868	10.4974	10.759	9.16416	9.0616	10.9389	10.2554	9.46771	10.2356	8.57176	10.0584	11.4031	11.1068	8.82645	11.3418	11.3256	9.16212
TCGA-68-7757	Tumor	3	1	391	7	6.93	0	476	9	10.5463	11.1375	10.2886	8.60295	10.8247	8.90898	10.77	11.1326	6.75631	9.22343	10.058	11.3941	9.63649	9.41409	11.1501	11.4668	11.5978	12.3442	10.534	10.2165	10.3221	9.80314	10.5454	9.94495	10.2294	11.4564	9.37712	8.95397	10.6867	9.76409	9.51763	10.2673	8.97741	10.5433	10.2023	11.0699	9.54436	11.4221	11.058	8.20412
TCGA-56-A5DS	Tumor	3	1	392	7	0.26	0	471	9	9.86723	10.7072	10.0042	8.42278	10.8368	8.70635	10.508	10.4607	7.19547	9.72045	8.95782	11.3541	8.76559	8.61727	10.6482	11.7925	10.6491	12.07	10.5179	10.6182	11.0133	9.24627	9.94836	10.1022	10.9407	10.5253	8.56868	9.51543	11.0434	9.66961	9.4581	10.1441	8.47443	10.1688	10.4043	11.4314	9.63735	11.4591	10.9451	9.12871
TCGA-60-2721	Tumor	3	1	393	7	32.29	0	472	9	10.4778	11.4701	10.6702	8.59252	11.0012	8.69958	11.2233	10.1676	6.77325	9.71418	9.07834	10.9852	8.69005	8.75028	10.7468	10.9982	10.7789	12.2995	10.9076	10.4778	11.129	9.54453	9.96568	10.3735	10.1828	10.5329	8.54344	9.49062	10.4821	9.73011	9.75384	10.0749	9.55207	10.4859	10.1533	10.4888	9.21759	11.6565	11.4658	9.00991
TCGA-22-1011	Tumor	3	1	394	7	1.74	1	475	9	10.6202	10.9649	9.94563	8.56171	10.4155	8.94063	11.4207	10.5339	8.00674	9.91361	9.01626	12.0215	9.01011	8.9631	10.8827	10.8017	11.6114	12.0759	10.7244	10.3657	11.3564	9.61456	10.2517	9.41212	10.8961	10.052	8.13669	8.80148	10.7761	10.2679	9.06011	10.5236	8.6691	10.3288	10.3597	11.1942	9.26779	10.695	11.1079	9.60132
TCGA-63-A5MG	Tumor	2	4	395	7	70.57	0	474	9	10.4431	10.9808	9.86782	8.51816	10.836	8.72273	10.7397	10.1532	7.27366	9.40528	9.37571	12.0872	8.97961	9.05807	10.8724	11.6869	10.8909	11.6545	10.6313	10.3815	10.9386	9.89076	10.2648	9.76305	10.392	10.3595	9.131	8.8667	10.5883	10.0172	9.21447	10.6903	9.28007	10.2426	10.3964	12.0223	9.64939	11.1675	11.2973	9.06429
TCGA-34-2608	Tumor	3	1	396	7	32.85	1	464	9	10.5042	10.6794	10.5395	8.50682	10.701	8.56143	11.3513	10.7082	7.25273	9.83923	9.46572	11.6435	8.64681	9.71772	11.874	11.3507	11.325	12.3804	10.8121	11.1831	10.9275	9.12248	10.2974	10.4207	10.3405	10.7495	8.84046	9.26516	10.7246	10.2783	9.77395	10.5818	9.08569	10.4974	10.4684	11.0765	9.51764	11.2678	11.3256	8.67376
TCGA-33-4533	Tumor	3	3	397	7	133.64	0	371	7	10.8928	11.0397	10.3191	8.11184	10.3909	8.41029	11.264	9.49356	8.37151	9.63276	9.72444	12.2491	8.72614	9.37469	11.9218	11.0957	10.8737	11.6911	10.1882	11.8539	10.7123	9.80007	9.36933	10.4627	10.1882	10.7751	8.59761	8.50292	10.1313	9.39943	9.63944	10.4572	8.51429	10.3826	10.3443	10.7523	8.63679	10.8781	10.2729	8.63382
TCGA-63-A5MW	Tumor	3	4	398	7	53.84	0	370	7	10.5109	10.9779	9.94177	7.18259	10.8712	8.76376	10.3602	11.4487	8.06451	9.67105	8.95386	11.5314	8.98222	8.69389	11.7464	11.8054	11.4445	11.063	9.38459	10.6201	10.8368	9.97896	9.37625	10.003	10.3668	11.1897	8.39135	8.84122	10.3432	9.61549	9.06181	9.67261	8.83447	11.1252	10.3418	11.8361	9.25007	10.7329	11.0679	8.6236
TCGA-22-5480	Tumor	3	1	399	7	71.29	1	456	9	10.9904	11.6701	10.4766	7.34674	10.7004	8.04637	11.1579	9.80155	8.13988	10.0309	8.42007	10.937	9.10344	9.6956	11.0464	10.9494	10.5195	11.8763	10.1654	10.392	11.425	9.39247	9.4682	9.94589	10.0277	10.0356	9.30012	8.63792	9.15948	9.11836	9.15604	10.5961	9.20613	10.3919	9.70552	10.9682	9.19209	10.9046	10.9863	9.46487
TCGA-43-8115	Tumor	3	1	400	7	13.37	0	459	9	10.2962	10.8566	10.4012	8.38825	10.3833	8.44296	10.6714	9.52994	7.35261	9.39737	8.39288	11.0679	8.41586	8.91564	10.7838	10.6184	10.9398	11.6297	10.2335	11.3183	10.5571	9.27486	9.97111	10.147	9.60684	10.4167	8.8446	8.40901	9.70246	9.35433	8.84967	9.47302	8.46516	9.86362	9.80088	10.52	8.65095	10.7394	10.0966	8.2996
TCGA-43-8116	Tumor	3	1	401	7	11.76	0	457	9	11.8674	11.1785	10.5729	7.69411	11.0553	8.26855	10.5752	10.4315	7.83024	9.32252	7.6058	11.8558	9.22022	8.92936	11.0569	11.084	11.2141	11.9534	10.7109	10.7012	11.4642	9.80106	9.55267	9.58679	10.3229	10.0831	8.57356	7.95802	9.61108	9.99149	10.178	9.68477	8.02765	10.5001	9.5594	10.5158	9.14014	11.6863	10.5455	9.16831
TCGA-34-5929	Tumor	3	1	402	7	4.96	1	458	9	10.657	11.0078	10.3481	8.09744	10.9093	9.33426	10.9122	10.556	8.0392	9.26512	8.78932	11.7062	9.10325	9.03591	11.2624	11.8684	11.6516	11.3944	11.198	11.199	11.2907	9.98169	10.5766	9.16572	10.4221	10.4134	9.01368	8.82742	10.691	10.4987	9.93099	10.4526	9.16405	10.6416	10.7915	10.9045	9.62014	11.4104	11.5736	9.51169
TCGA-85-7699	Tumor	3	1	403	7	32.88	1	451	9	11.5158	11.2173	9.82788	8.55987	9.81777	8.27893	11.0286	11.3419	8.10477	9.53687	9.16591	11.1934	9.04149	9.04903	11.8103	11.6068	11.6448	11.681	10.7628	10.3138	11.1298	9.79509	9.63007	10.3735	10.1124	10.3606	9.3788	8.87087	10.2074	9.37401	9.0927	10.4289	8.54929	10.3552	10.175	11.3018	9.03011	11.0258	10.4518	9.49425
TCGA-85-A511	Tumor	3	1	404	7	14.95	1	453	9	11.4253	10.8862	10.2947	7.81973	9.97917	8.21563	10.8362	11.0682	7.70816	9.77325	8.25908	11.7518	9.14883	9.11731	11.0103	11.2039	10.8043	12.1931	9.9503	11.2232	10.7154	9.87131	10.1447	10.1056	10.2081	11.0166	8.46233	9.14189	10.2555	9.53199	9.10427	9.96677	8.15483	10.21	9.96612	11.1458	9.26527	11.1676	10.5042	8.43796
TCGA-22-5489	Tumor	3	1	405	7	62.81	1	450	9	11.5348	11.3608	10.771	8.3182	10.8083	8.12679	11.1566	9.73799	8.19446	10.1959	9.20622	11.3049	8.92493	9.56402	11.2486	11.3428	10.6069	11.643	10.7001	10.7122	11.0792	9.57502	10.0434	10.5839	10.3009	10.2054	9.55761	8.54839	10.0796	9.69297	9.39977	10.5097	8.81977	10.2801	10.1062	11.0141	9.69031	10.9967	10.2602	8.98088
TCGA-90-7767	Tumor	3	1	406	7	2.92	0	452	9	11.1217	11.4809	10.5208	8.03085	9.94946	8.55981	11.389	10.9438	7.49413	9.93739	9.15161	11.1533	9.53327	9.53523	11.3778	11.6801	11.0623	11.0812	10.179	10.7027	11.0139	9.82254	10.1341	10.6321	9.78185	10.6403	9.61337	9.72346	10.3244	9.53979	9.2701	10.4955	9.0401	10.591	10.1354	11.1863	9.8204	10.9352	11.4258	9.21493
TCGA-98-8023	Tumor	3	1	407	7	21.32	0	455	9	11.8745	10.7402	10.2409	7.89287	10.585	8.08116	10.7656	11.1258	7.9571	9.70181	8.41994	11.7526	8.81166	9.52765	11.4805	11.0422	10.987	12.683	10.2401	10.3585	10.9471	9.57318	9.82196	10.3696	10.0826	10.8351	9.09643	9.51437	9.90061	9.505	9.44188	9.49962	8.52431	9.929	9.55773	11.0061	9.06216	11.0464	10.2417	8.75408
TCGA-85-7950	Tumor	3	1	408	7	18.92	0	454	9	10.6119	10.413	10.134	8.93022	10.0756	8.38743	10.2112	9.95106	7.93462	9.46412	8.28685	11.4622	9.6155	8.43929	11.0703	10.8687	10.716	11.4195	10.8323	10.6137	10.6267	10.0242	9.24312	9.48934	9.30145	9.86494	9.0631	9.52815	9.77819	9.0919	8.96319	9.94605	9.25358	9.39099	9.44434	10.5868	9.56597	10.7169	10.9804	8.89053
TCGA-22-1000	Tumor	3	1	409	7	14.91	1	449	9	10.355	10.4899	10.1301	8.00503	10.782	8.18479	10.8785	10.0225	7.33329	9.36951	9.17349	11.1303	8.99096	9.90946	11.3834	11.044	11.0887	12.4278	10.3472	10.6307	10.8802	9.5611	10.5098	10.002	10.2056	10.6841	9.08452	8.88822	10.3696	9.78972	9.36	10.4471	9.41717	10.1248	10.1589	11.3053	9.74428	11.3051	10.9561	9.32059
TCGA-22-1005	Tumor	2	1	410	7	64.16	1	446	9	10.7292	10.5296	9.71131	8.15159	10.7493	8.25881	10.4953	10.0291	7.49313	9.74401	9.43472	11.0497	8.96075	10.0739	11.1714	10.6461	11.586	12.1544	11.2064	10.4545	11.0272	9.6955	10.4639	10.3093	11.2536	10.5473	8.94478	9.42707	10.2894	9.96195	9.36843	10.6559	8.86783	10.457	9.82327	11.5756	9.34022	10.9466	11.1225	8.87347
TCGA-60-2697	Tumor	2	1	411	7	12.22	1	447	9	9.97771	10.7052	10.1724	8.00546	10.6943	8.30587	10.8051	10.515	7.31206	9.73377	9.39758	11.1771	9.03969	9.72647	11.1881	10.7814	10.8526	12.2874	10.4643	10.2027	10.659	9.34976	9.79891	10.229	10.2975	10.6641	9.42432	9.12972	10.0159	9.58871	9.15731	10.4673	8.81792	10.1582	9.6398	11.6376	9.38441	10.887	10.4775	8.86106
TCGA-96-A4JL	Tumor	2	2	412	7	27.66	0	445	9	10.3798	10.9999	9.84407	8.22579	10.6324	8.87995	11.0319	9.59011	8.38934	9.99028	8.00185	11.7914	9.33587	9.54321	11.6485	10.7857	10.619	11.8312	10.7389	9.94904	10.5239	9.02472	10.2541	10.3938	10.1592	9.96903	9.01193	8.85933	9.84079	10.0582	9.34424	9.71731	8.7003	9.84384	9.51052	10.1545	9.46858	10.3712	10.4357	8.42837
TCGA-43-A56U	Tumor	2	1	413	7	14.19	0	448	9	9.92796	10.8194	9.73713	7.97267	10.5419	8.31782	10.578	10.3579	7.10897	9.41906	9.35209	11.5237	8.94976	9.4291	11.246	11.0512	11.5079	12.0558	10.318	10.4195	11.2223	9.56102	9.56342	10.1798	10.0579	10.4912	9.39583	9.07276	10.3621	9.64611	9.2545	10.5248	8.54362	10.3224	9.77902	11.4009	9.45776	11.0771	10.6969	9.0978
TCGA-98-8022	Tumor	2	1	414	7	30.65	1	441	9	10.7742	11.5722	10.2817	8.10375	10.8027	9.01172	10.616	10.5233	7.63655	9.85274	8.5524	10.9534	8.48891	9.19529	11.294	11.3363	11.6322	12.6909	11.0669	10.4264	10.8687	9.4568	10.1949	10.5522	10.2317	10.7043	9.20848	8.69284	10.395	9.90786	9.4869	9.35366	8.27034	10.1379	9.88338	11.0978	8.52629	11.0696	11.3333	8.39679
TCGA-22-5472	Tumor	3	1	415	7	64.88	1	470	9	10.3338	10.9837	10.5184	8.48928	11.0391	8.89527	11.0031	9.7956	7.3111	9.74402	9.06028	11.3392	9.0135	8.93269	10.8272	10.9665	11.0087	11.9615	10.8578	10.5662	10.496	9.11376	9.92349	9.97537	10.3759	10.4786	8.92032	8.73386	10.6353	9.76884	9.52179	10.0758	8.35636	10.3407	10.4455	10.5695	9.2075	11.3926	10.7723	8.38964
TCGA-34-8454	Tumor	3	1	416	7	38.76	0	439	9	10.0443	10.6701	10.1408	7.50654	10.618	9.073	10.739	9.4427	8.04668	10.0777	8.78101	11.1119	8.6238	8.58864	10.8253	11.5603	10.7066	12.0023	10.2258	10.4043	10.8374	9.40453	10.0893	9.62989	10.1757	10.4305	8.80917	9.16925	10.1597	9.5594	9.27975	9.86106	9.23399	10.0659	10.0392	11.0579	8.98051	11.1122	10.6506	8.9362
TCGA-68-8251	Tumor	2	1	417	7	13.34	0	440	9	10.7842	11.0427	10.1748	8.27407	10.4227	8.46175	10.8132	9.62139	8.43241	9.48907	8.61403	11.58	9.82571	9.22922	11.5548	12.0457	11.4862	12.2394	10.8059	10.6538	11.3147	10.0616	9.8468	10.4297	10.2445	10.7625	8.94747	9.26392	10.04	9.70749	9.42068	10.4453	8.36275	10.6789	9.77985	11.4346	9.47163	10.7811	11.7657	9.34118
TCGA-56-8307	Tumor	3	1	418	7	26.87	0	444	9	10.429	11.183	10.0642	7.90053	10.2991	8.63397	10.5127	9.88145	8.08346	9.88671	8.18618	11.3078	9.06004	9.70553	10.935	11.1438	11.6078	11.7944	10.6636	10.2818	11.293	9.55223	9.45552	10.5008	10.1219	10.3672	8.17487	8.96473	9.51414	9.73587	9.7565	9.83693	8.91393	10.3977	9.84338	11.0002	8.71587	10.5399	11.2822	9.02267
TCGA-NC-A5HJ	Tumor	3	1	419	7	13.73	1	460	9	10.6224	11.4628	10.4162	8.49494	10.5668	8.81192	10.7508	10.3346	7.57543	9.59173	9.70403	10.9078	9.21319	9.94691	11.8284	11.4154	11.6146	12.1664	11.316	10.2376	11.4687	9.93474	9.91395	10.3887	10.4899	11.0355	9.22823	9.48357	10.5971	9.63516	9.29643	10.924	9.27123	10.3722	10.1455	11.8681	10.0193	11.1538	11.006	9.49916
TCGA-90-A59Q	Tumor	2	1	420	7	10.58	1	463	9	10.6231	11.1736	9.78115	8.47464	10.816	8.83878	10.9594	10.1761	6.82699	9.71944	9.63677	11.5806	9.30278	9.93599	11.7268	11.4454	11.376	13.1795	10.8267	10.6903	11.2856	10.1807	10.3924	10.5344	11.0975	10.4759	9.71864	9.50576	10.0627	10.1209	8.63415	11.368	8.93567	10.2577	9.6054	12.289	9.84394	10.3498	11.4163	9.12139
TCGA-85-A513	Tumor	2	2	421	7	29.89	0	390	8	10.4896	10.7256	9.45194	7.89345	10.6348	8.17686	9.98662	10.2362	7.61827	9.43474	9.51054	11.7456	9.11349	10.3055	12.2351	11.8144	10.9882	12.3081	10.42	9.7412	11.4133	10.0978	10.9416	10.5306	10.6249	10.8659	10.1197	9.38948	10.8493	10.0327	9.52325	10.7463	9.04818	10.6865	10.1038	11.9622	9.81125	11.5559	10.8881	9.34293
TCGA-34-5927	Tumor	3	1	422	7	44.71	0	516	10	10.3451	11.1332	11.1265	8.14203	10.5649	9.28787	10.8588	9.77165	7.7453	9.69945	8.09675	11.3434	8.68283	8.60614	11.1895	10.9416	11.3063	10.7412	10.7171	10.474	10.9053	9.25218	9.2235	8.93624	9.94134	10.7749	7.34888	8.23247	10.0261	9.12616	9.52532	9.62935	7.95488	10.308	9.79885	10.7458	9.0443	10.6029	11.3343	8.62918
TCGA-58-8386	Tumor	3	4	423	7	0.03	1	364	7	9.487	10.6554	10.4024	7.05449	10.5501	8.14196	10.5346	10.8469	7.86861	9.38984	8.66169	10.7735	9.76826	8.71611	10.2747	11.5872	10.8702	11.5227	9.727	9.5115	10.7132	9.65625	9.69527	9.77852	9.94236	10.4843	8.62921	8.70057	10.0732	9.25807	8.79408	10.1386	8.07339	9.89849	10.1175	11.0919	8.92874	11.8367	9.98089	8.76856
TCGA-85-8288	Tumor	3	1	424	7	13.21	1	517	10	10.5086	10.6926	9.55281	7.72498	10.195	8.72294	10.6506	10.4156	7.42383	9.77475	8.23338	11.2646	9.35325	8.59209	11.025	10.8214	11.4856	12.2368	10.3266	10.1322	10.5863	9.40985	10.048	10.6731	9.95572	10.4521	9.0122	9.19872	9.97143	9.92438	9.23965	9.92617	8.44151	9.36371	9.86271	10.7248	8.53529	11.1052	11.0252	8.38876
TCGA-85-8350	Tumor	3	1	425	7	22.44	0	518	10	10.911	10.7312	9.921	8.25103	10.6007	8.80072	10.5782	11.4892	7.28263	9.64679	8.79606	11.19	8.69131	9.54165	10.6807	10.8845	10.7457	12.6379	10.2228	11.7928	10.5836	9.25772	10.1377	10.4819	9.8479	10.1918	8.3914	8.57654	10.3287	9.46355	9.24752	10.2706	8.10809	9.71553	9.71692	11.0669	8.78514	10.9652	10.6853	8.54544
TCGA-77-8136	Tumor	2	4	426	7	39.06	1	520	10	10.2958	11.7888	9.57017	7.93288	10.1217	7.96243	11.0109	10.9193	7.00061	9.07935	9.05521	11.4447	8.2318	8.9411	10.7501	10.8133	10.8777	11.4541	10.3302	10.8314	10.781	9.26541	9.55691	10.1166	9.81457	10.3159	9.05521	8.76573	10.2198	9.31207	9.32776	9.81761	8.27954	10.253	10.0836	10.7277	8.47673	11.3197	10.7298	8.36776
TCGA-85-8353	Tumor	3	1	427	7	3.09	1	519	10	9.36411	11.2506	10.4073	7.74842	10.3837	7.87856	11.087	10.2384	7.61838	9.18266	8.99011	11.4943	9.29484	9.08929	11.023	11.1475	10.0049	11.4196	10.208	10.5504	10.1599	9.55901	9.44489	9.61252	9.87464	10.3426	8.32222	8.61794	9.79875	9.11593	8.52594	10.0602	8.27778	9.33897	9.67415	11.1209	8.65632	10.747	10.7257	8.06128
TCGA-85-8072	Tumor	3	1	428	7	30.62	0	522	10	9.64381	11.3236	9.33539	6.76012	9.98876	8.83021	11.2237	10.8788	8.01392	9.98059	8.33039	10.5116	9.26735	8.97449	10.2895	10.7977	10.3028	12.5487	10.3183	10.4069	9.92969	9.00932	9.98416	9.93302	10.0143	10.3161	8.58005	8.46062	9.90557	9.86411	8.63508	9.72325	7.76637	10.201	9.68974	10.5122	7.81277	10.8533	11.004	7.55929
TCGA-92-8064	Tumor	3	1	429	7	5.26	0	521	10	10.0841	10.8205	9.70008	7.62204	10.1484	7.47581	10.7324	9.99002	7.63194	9.62488	8.09968	11.4581	9.00863	8.7829	10.5796	11.1356	10.0512	11.7181	9.87177	10.6568	10.0641	9.76224	9.52654	9.84967	10.2321	9.66314	8.37191	8.90835	9.55803	8.71468	9.32314	9.6437	8.18284	10.242	9.64003	10.6904	8.12794	11.4816	10.6532	7.72274
TCGA-56-8309	Tumor	3	1	430	7	14.06	0	485	10	10.0062	10.5943	10.3479	7.55842	10.4692	8.55623	10.3954	9.89447	7.69582	9.22952	8.62667	10.7303	9.07555	8.83576	10.7296	10.7984	10.7314	11.6091	9.60912	10.2113	10.3634	8.95504	9.84631	9.64513	10.7662	10.1866	8.23198	8.87443	9.86629	9.36124	9.51265	10.1071	8.39496	9.88022	9.62641	10.7135	9.27614	10.8589	10.7204	8.33311
TCGA-85-6175	Tumor	2	1	431	7	9.66	1	477	10	10.0294	10.2879	10.2722	7.67901	10.4147	8.07134	10.4236	9.38096	7.00909	9.78577	8.49406	11.2795	7.40069	8.85686	10.8218	10.3059	10.6003	11.5559	9.78355	9.59311	9.90772	8.86991	9.66775	9.8454	9.59991	9.67123	8.4379	8.35121	9.92032	9.05805	8.82505	9.87529	8.82594	9.67192	9.68508	10.6982	8.61372	10.1145	9.68163	7.85735
TCGA-85-8287	Tumor	3	1	432	7	0.76	1	478	10	10.454	10.5222	10.6218	7.15071	10.5338	8.75663	10.2844	10.2743	7.30431	9.70096	8.143	10.9167	8.17933	8.76519	10.6659	10.7246	10.8172	11.8672	9.48744	9.9289	10.2737	8.94929	9.90198	10.071	9.3462	10.0848	7.85928	8.67901	9.51003	9.25916	9.19089	9.78306	8.6367	9.95858	9.93271	11.1086	9.03251	10.718	10.5232	8.27117
TCGA-85-A50M	Tumor	3	2	433	7	27.14	1	482	10	9.66958	10.3158	10.4517	7.08452	10.3124	6.99212	10.5932	9.72446	6.83074	8.61018	8.67432	12.1013	8.03588	8.3581	11.2965	9.45356	10.3553	10.9483	9.27193	9.82028	10.2683	9.14786	9.57559	9.17468	9.95856	9.44574	9.27879	8.61514	10.1401	9.24515	8.23851	9.593	7.64788	10.1103	9.77594	10.1642	9.19836	10.8839	9.48186	8.17267
TCGA-77-6842	Tumor	3	1	434	7	29.53	1	484	10	10.5276	10.5766	10.9907	7.22689	10.8161	7.98137	10.6362	10.9049	7.72485	9.46361	8.68281	11.3211	8.34892	8.61973	10.4681	11.2578	9.92011	11.7217	9.75021	10.0384	10.5393	8.998	9.26057	9.43734	9.18818	9.98991	8.72143	8.37896	9.87009	8.87558	9.25349	9.98991	7.8747	9.95954	10.0547	10.5701	9.57149	10.6719	10.3706	8.5831
TCGA-56-8628	Tumor	3	1	435	7	20.24	0	479	10	9.85078	10.3238	10.2193	8.11126	10.3168	8.78997	10.1662	10.677	6.95445	9.08027	8.13764	10.4676	8.65038	8.79181	10.6042	10.3321	10.5452	11.7436	9.71335	9.77065	9.87712	9.26173	9.70161	9.57032	9.89097	10.346	8.28651	9.2842	10.0599	9.36828	9.26173	9.63322	8.08439	9.49062	9.56251	10.4671	8.42621	10.8807	10.5058	7.37482
TCGA-63-7022	Tumor	3	4	436	7	68.1	0	494	10	10.2772	10.3618	10.1484	7.53647	10.5708	7.95198	10.6068	10.1586	7.21408	9.21366	9.08531	11.0309	8.67499	9.10005	10.6925	10.9231	11.236	11.8979	10.007	10.1358	10.5212	9.71424	10.1687	10.0191	9.85024	10.3726	9.22929	8.79255	10.0707	9.45495	9.41753	10.3274	8.33358	10.0524	9.74686	10.849	8.73077	11.1423	10.5631	8.51803
TCGA-56-8083	Tumor	3	1	437	7	4.93	0	488	10	10.0608	10.8289	11.5133	7.06672	10.546	8.66846	10.5604	10.8524	8.45395	10.011	7.83239	11.1672	7.44103	8.20944	10.6584	10.615	10.1893	11.7621	9.62017	10.7499	10.6202	8.63141	9.53848	10.359	9.64454	9.21829	8.39107	8.04452	10.0446	9.35863	9.39335	9.02331	7.23421	10.1833	10.262	9.99593	8.65005	11.1043	9.57406	8.3999
TCGA-56-8625	Tumor	3	1	438	7	10.35	1	480	10	10.5239	10.2469	10.1754	7.48344	10.4822	8.39418	10.149	10.4117	7.74935	9.17121	8.38061	11.2155	8.5975	8.7157	10.3538	10.1806	10.147	11.8247	10.443	9.89031	10.2344	9.12807	9.74432	9.50028	9.85395	10.3659	8.44721	8.32265	9.73279	9.32984	9.01551	9.21475	8.08396	9.92958	9.78695	10.8686	8.39642	10.9946	10.7131	7.931
TCGA-77-8145	Tumor	2	4	439	7	6.96	1	487	10	9.8228	11.1221	10.4678	7.03296	10.641	8.2316	11.0156	10.1227	7.72772	9.03181	8.43524	11.2126	8.09133	8.32946	10.3598	10.9264	10.0174	11.8938	9.74831	11.0584	9.86649	9.51364	9.90509	10.1931	9.6487	10.4823	9.11746	9.05703	10.6539	9.64414	9.6876	9.20671	8.34077	9.84802	10.4806	10.6689	8.94045	11.0493	10.763	7.53112
TCGA-98-8021	Tumor	3	1	440	7	30.78	0	481	10	9.9946	10.9004	10.775	7.99645	10.5012	8.39967	10.612	9.94923	7.52595	9.35928	7.79503	11.2711	8.96297	8.55053	10.5285	10.6223	10.1538	11.9192	10.2868	10.5958	10.6499	9.2623	10.1373	9.48075	10.4735	10.394	8.4633	8.61628	9.96641	8.91321	9.30666	9.70399	8.08602	9.95646	9.7444	10.3573	8.7881	11.2569	11.3614	8.41644
TCGA-56-8503	Tumor	3	1	441	7	1.35	0	495	10	10.5442	10.9173	10.2584	7.78368	10.5361	8.27026	10.5115	10.4207	7.5354	9.75793	8.39439	11.7543	8.92338	9.14507	10.9397	11.0338	10.7398	11.9133	9.89085	10.6166	10.6832	9.5924	9.77558	10.4512	9.88693	10.8891	8.91569	8.59787	10.2144	9.53207	9.39225	9.83284	8.19603	9.65352	10.1297	10.952	8.98713	11.3735	11.4447	8.31478
TCGA-XC-AA0X	Tumor	3	3	442	7	0.2	1	505	10	9.59728	10.7327	10.3498	7.73775	10.5993	7.90732	10.5179	10.3567	6.8689	9.32405	8.88054	11.4166	8.8677	9.16133	10.8882	11.1319	10.408	11.8288	10.3561	10.2678	10.7238	8.99122	10.0001	9.86968	10.118	10.4852	8.34961	9.0704	10.283	9.04496	8.79327	10.5579	8.41063	9.56614	9.89254	10.8344	9.15209	10.7429	10.5579	8.87253
TCGA-77-A5GH	Tumor	3	4	443	7	38.83	0	483	10	10.3411	10.9384	11.5632	7.17878	10.6674	8.1151	10.918	10.6344	7.10831	9.9009	8.70232	11.3354	8.92023	8.77615	10.7488	11.3772	10.4305	11.4935	10.0451	10.4123	10.4123	8.67007	9.15681	9.47563	9.54922	9.94087	7.93003	8.41668	9.88576	9.13925	9.57775	9.98742	8.63708	10.1218	10.1901	11.5861	9.72826	10.5703	11.3405	8.60758
TCGA-58-8390	Tumor	2	1	444	7	29.93	0	486	10	10.0612	11.3832	10.3992	7.58444	10.7642	8.92895	11.3516	10.2588	7.78707	9.85002	8.00651	10.0809	8.04477	8.56759	10.287	10.5141	11.135	11.4159	10.1246	9.99131	10.9426	8.61287	9.99742	10.0447	9.81781	9.64489	7.78424	8.02337	10.2149	9.80602	9.46258	9.91719	7.98207	9.39771	10.3713	10.5631	9.05966	11.363	10.9353	8.94421
TCGA-56-5897	Tumor	3	1	445	7	12.42	0	497	10	10.3755	10.7307	11.1696	7.97933	10.7833	8.3578	10.8575	9.354	7.1993	9.39313	8.51318	11.3401	8.38931	8.61531	10.3397	11.5179	10.1243	11.9205	10.5102	10.2168	10.5883	9.02442	9.65554	9.61364	9.72942	10.3433	8.37521	9.00013	10.1055	9.42109	9.49753	9.97555	8.49736	10.0513	10.0661	10.9774	9.69074	11.0218	11.4441	8.51889
TCGA-60-2710	Tumor	3	1	446	7	66.49	0	498	10	10.0749	10.4832	10.6489	8.0103	10.5422	8.7411	10.7535	10.1377	8.24908	9.32606	8.33111	11.2305	8.65612	8.57908	10.6577	11.7946	10.656	11.0827	10.9917	10.6036	10.5741	9.21927	10.116	9.21356	9.94414	10.1643	7.82251	9.21927	9.94414	9.51336	9.4167	9.76336	7.91471	10.0278	10.0145	10.1916	8.61578	11.3723	11.7164	8.47981
TCGA-43-2581	Tumor	3	1	447	7	38.63	0	489	10	10.7532	11.3272	11.0208	7.31639	10.9363	7.57247	11.235	9.89543	7.7686	10.1574	8.64331	11.0783	8.38203	8.97177	10.6393	10.8818	10.4481	11.4859	9.61922	10.162	10.0824	9.55094	9.67174	10.4375	10.0376	9.83132	8.22947	8.73879	10.0086	9.41909	9.41757	9.32262	8.36796	10.0443	9.05321	9.86122	8.67415	10.847	10.1502	7.96844
TCGA-43-6647	Tumor	3	1	448	7	24.87	0	492	10	10.4653	10.4468	10.3619	7.64796	10.1203	8.05579	10.7177	10.3533	6.82912	9.54724	7.75935	10.8958	7.96791	8.60328	10.0943	10.7765	10.9452	11.7226	10.0156	9.88749	10.195	9.10207	9.79383	10.5727	9.53526	10.2323	8.41671	10.3237	9.91796	9.47581	9.10207	9.29069	8.01043	10.036	9.72657	10.9264	8.57381	10.7694	9.93019	7.95054
TCGA-70-6722	Tumor	3	2	449	7	12.06	0	491	10	10.7465	10.7065	10.3768	7.44696	10.4366	7.94752	10.83	10.8192	6.91015	9.57583	8.18104	12.015	8.02777	8.78387	11.2541	10.4992	11.0491	11.4634	10.1012	10.2577	10.5117	8.90416	10.3896	9.85266	10.6324	10.1018	7.87654	8.21081	10.0011	9.97022	9.18918	9.4491	8.61878	9.63323	9.09985	10.8308	9.14424	10.8593	10.336	8.52906
TCGA-77-8008	Tumor	3	4	450	7	86.7	1	493	10	9.3674	11.216	10.3811	8.00888	10.6732	7.98833	11.2208	10.067	6.70909	9.79533	8.35798	11.6078	7.94828	8.69526	11.01	10.3858	10.3914	11.342	10.0346	10.3532	10.34	8.95309	9.43727	10.1627	9.75229	10.1576	9.31512	9.37677	10.2733	9.59567	8.6767	9.88298	8.62803	9.5018	9.56257	10.7056	9.28481	10.8315	10.5664	8.69871
TCGA-56-6545	Tumor	3	1	451	7	21.88	0	490	10	10.6538	10.9583	10.5533	7.76095	10.2523	7.77562	11.184	9.95398	7.31774	9.70173	8.47367	11.2758	8.35778	9.03648	10.5618	10.6999	10.1141	12.3589	10.0875	10.9247	9.89976	9.1215	9.578	9.61277	9.82767	10.2321	8.92573	8.87213	10.1655	8.99163	9.47445	10.1277	8.37474	10.3648	10.1564	10.6163	8.87042	10.4292	10.0105	7.91799
TCGA-56-8626	Tumor	2	1	452	7	9.92	1	503	10	9.94387	10.712	10.2576	7.52608	10.4477	8.59348	10.1767	11.8811	6.46193	9.60985	7.8455	11.8905	8.28422	8.5409	10.9343	11.3655	10.8137	11.2885	9.89188	10.5703	10.3607	9.46605	9.81117	10.1637	9.2495	10.2173	8.22169	8.87965	10.499	9.15074	9.35787	9.47339	7.61722	9.89859	10.4252	10.9989	8.43214	10.7929	10.5788	7.81886
TCGA-98-A53B	Tumor	3	1	453	7	2	1	502	10	10.1615	10.2812	9.95689	8.03495	10.1519	8.75785	10.4816	10.2667	5.64758	10.0575	8.14147	10.7889	7.45273	8.75338	9.91011	10.7554	10.0388	12.0099	10.1699	10.5238	10.6753	8.66407	9.48841	10.0499	10.0864	10.8734	8.35332	8.39794	9.16945	9.31211	9.62279	9.67654	8.10683	10.1465	8.86952	10.6804	8.67987	10.8603	10.518	8.41691
TCGA-68-A59I	Tumor	2	3	454	7	16.16	0	504	10	10.3	10.7722	9.96519	7.66872	10.5032	8.62793	10.6537	10.9299	7.3319	9.79322	8.86893	10.9588	8.05551	9.17095	10.7167	10.906	10.3779	11.6537	9.72935	11.0518	11.3422	9.29493	10.0353	9.92544	9.93138	10.1911	8.64401	8.95164	11.4322	9.51003	9.44421	9.96021	7.92122	10.0526	8.98288	11.1166	8.86588	11.041	10.4544	9.31739
TCGA-56-8082	Tumor	3	1	455	7	14.95	0	501	10	10.1347	11.2651	11.0088	7.9506	11.0406	8.44055	10.8544	10.1573	8.29624	9.35576	8.64508	10.5614	8.44227	8.79224	9.76754	10.7636	11.2313	11.13	10.6187	10.9217	11.1258	8.59814	9.20073	9.32612	10.2856	10.3519	8.22028	8.47616	10.3187	9.09673	9.57688	9.94864	8.27906	10.0035	10.4434	10.4026	9.15439	11.849	11.8339	9.11406
TCGA-77-8139	Tumor	3	4	456	7	104.01	0	500	10	9.97881	11.7235	10.3473	7.35431	10.1906	8.84656	11.4283	10.1782	7.19842	9.84754	7.79429	10.9665	8.31376	8.75003	10.7063	10.9526	11.198	11.2881	9.75562	10.026	11.198	9.28159	10.0277	9.81962	9.42918	10.6467	8.3053	9.2093	9.66807	9.51001	10.0121	9.14432	8.22975	10.2936	9.19409	9.90973	8.55429	10.9705	10.199	8.88685
TCGA-85-6560	Tumor	3	1	457	7	41.36	0	499	10	10.7404	11.0621	10.9929	7.19185	10.7924	8.44652	11.0101	10.6054	7.97291	10.2885	8.63179	10.8607	8.01857	8.92944	10.1616	10.8398	11.8665	11.8351	10.5386	10.0191	10.759	9.54106	10.0867	9.91042	10.0091	10.323	8.38296	9.01266	9.60773	9.81244	9.01391	9.78187	8.50562	10.1027	10.042	10.5087	8.91811	10.5182	10.7496	8.92011
TCGA-22-1002	Tumor	3	1	458	7	4.3	1	509	10	10.1779	11.0911	10.5547	8.1	11.0552	8.51928	11.133	9.92815	7.4611	10.1333	8.61571	12.1045	8.34267	8.61571	10.7416	10.8583	11.0305	11.1288	10.4123	10.3734	10.9152	8.89446	9.83995	10.0412	10.465	10.3461	9.05213	9.27742	10.2217	9.88078	9.34879	9.74838	8.53215	10.0898	9.7987	10.9662	9.24874	10.6598	10.9409	8.79728
TCGA-60-2715	Tumor	1	1	459	7	35.32	1	510	10	9.84758	10.8698	9.8521	8.13502	10.5257	8.52549	10.9553	9.9453	7.72389	9.73269	8.94864	11.0237	8.53925	9.20335	11.192	10.8618	10.7397	11.9057	10.1667	10.2013	10.3751	9.51151	10.3568	10.1199	10.112	10.5992	8.03785	9.38206	10.0661	9.77855	9.51151	9.85811	8.72923	10.029	9.73625	10.8907	8.77756	11.325	10.5447	8.32041
TCGA-22-1016	Tumor	3	1	460	7	27	1	511	10	10.2979	11.0165	10.3281	7.88921	10.3867	8.8513	11.136	9.95965	7.64641	10.2042	9.30413	10.8534	8.22119	8.79605	10.6647	10.4964	10.9752	11.2106	10.1454	9.81331	10.4232	8.53078	9.91632	9.87223	10.0254	10.2355	8.62964	8.76159	9.9313	9.82684	9.68198	9.87227	9.15586	10.1182	9.48482	11.0819	8.77759	10.7936	9.94672	8.36409
TCGA-43-5668	Tumor	3	1	461	7	18.36	1	508	10	9.63594	10.7482	10.9641	8.1089	11.0189	7.79959	11.0465	9.59125	8.14832	9.12871	9.12888	10.7371	7.46901	8.94271	12.545	11.2373	10.1509	11.0794	10.1546	9.71321	9.85677	8.98987	11.212	9.41549	9.19918	10.3979	10.2325	9.05498	11.2511	9.88561	10.0601	9.78052	7.91916	10.658	9.24128	10.8621	9.19139	11.2401	10.4029	7.76852
TCGA-34-5239	Tumor	3	1	462	7	60.25	0	512	10	10.3424	11.2987	10.6597	7.68588	10.5225	8.56884	11.1206	9.69298	8.23619	10.0256	8.80215	10.8704	8.78145	8.71184	10.6758	11.0274	11.0504	11.8174	10.2839	9.73346	10.5193	9.37046	9.63005	9.77878	9.8748	9.4214	8.42004	8.32363	9.84	9.28153	9.38933	9.63988	8.32151	10.5258	9.74182	10.6929	9.1721	10.8995	9.84259	8.50573
TCGA-39-5040	Tumor	3	1	463	7	17.05	1	507	10	10.2016	10.909	10.5683	7.10718	10.7036	7.75337	10.5121	9.39168	6.87894	8.56573	8.22825	11.3517	8.65103	9.52102	11.2493	10.8831	11.0689	11.5689	10.1836	10.0477	10.9519	9.27365	9.42918	9.25071	10.6961	10.1553	10.0255	8.10031	9.89241	9.19867	9.21232	9.76697	8.91773	10.0482	9.50139	11.0276	9.13718	10.8563	10.4565	8.9597
TCGA-39-5030	Tumor	2	2	464	7	1.94	1	496	10	10.4246	10.8616	10.512	7.80167	10.2645	8.50453	10.6052	10.1336	8.09652	9.4198	8.50208	10.9888	8.90255	9.09388	11.2097	11.2146	10.7799	11.5053	10.2652	10.1849	10.5833	9.41006	10.2107	9.60897	10.2988	10.5295	8.95371	8.91366	10.2294	9.61238	9.60897	10.086	8.20306	10.3302	10.2868	10.7083	9.1915	10.9165	11.2221	8.3302
TCGA-46-3767	Tumor	3	1	465	7	13.01	0	525	10	11.0614	10.6185	10.2412	8.20635	10.3353	8.44946	11.0355	9.73671	7.17375	9.93117	8.99057	11.2773	8.29512	9.27051	11.538	10.8766	10.921	11.9579	10.1902	10.836	10.5832	8.72637	9.96302	10.2853	10.3102	10.5903	8.7125	8.8344	10.0428	9.68615	9.45783	9.96156	8.71598	9.91223	9.87935	10.896	9.07702	10.5693	10.8844	8.33188
TCGA-60-2704	Tumor	3	1	466	7	37.91	1	514	10	10.1683	10.5512	10.6785	7.89668	10.2924	8.20871	10.5108	8.84963	8.61931	9.73163	8.71538	11.8963	8.47124	8.98643	11.0359	10.8985	10.2138	11.6562	9.92152	11.0678	10.3388	8.21603	9.15389	9.64693	9.82911	9.98071	8.77975	8.48947	9.84099	8.93747	8.97784	9.99833	8.84138	9.61558	9.91816	11.3146	9.05739	10.2829	9.98928	8.55152
TCGA-98-7454	Tumor	2	1	467	7	21.42	0	513	10	10.4179	10.9405	10.7085	8.30146	10.4407	8.54264	11.5053	9.66883	7.99365	9.97467	8.7788	11.8153	8.67816	9.39703	11.2382	10.7189	10.5293	11.635	10.591	10.7874	10.9356	7.9381	9.84193	9.57487	10.6132	10.7731	8.50207	8.86186	9.75113	9.99192	9.08191	10.2562	8.56046	10.1243	9.6833	11.2794	9.59226	10.5559	10.7681	8.9022
TCGA-63-A5MS	Tumor	3	4	468	7	78.22	0	515	10	10.2677	10.8794	10.4199	7.9279	10.9785	8.286	10.7847	10.7729	6.75356	9.16351	9.21563	11.5074	8.57868	8.99879	11.2577	10.8473	11.0936	12.0548	10.6664	10.9227	11.2041	9.13194	9.68981	10.132	9.82029	9.62423	8.89624	8.87678	10.6378	9.67861	8.96234	10.5283	9.56469	10.1946	10.1121	11.1953	9.30931	10.8879	10.9555	9.29838
TCGA-O2-A5IB	Tumor	2	1	469	7	11.17	1	506	10	11.0198	12.0914	10.3848	7.51656	10.0413	7.80806	11.5537	10.2181	7.2117	9.00134	8.82953	10.2993	9.01543	9.43884	10.5778	10.6241	11.6546	10.9705	10.0467	9.88349	11.1225	9.51484	9.1275	9.33668	10.8676	9.60293	9.09555	9.12268	9.99007	9.76179	9.37027	9.95489	9.06648	10.354	9.40411	10.977	9.34392	10.9827	11.1345	9.40751
TCGA-22-4596	Tumor	2	1	470	7	0.56	1	526	10	10.0088	10.6959	9.96777	7.82223	10.2631	7.88931	10.6786	9.33045	7.17027	9.76242	8.72963	11.9492	8.55389	9.5057	11.6931	11.3217	10.5373	12.0404	10.323	10.1224	10.4493	9.1832	10.2448	10.2343	10.8328	10.5077	9.20863	9.28833	10.038	10.0516	8.9791	9.71984	8.97663	10.0631	9.89195	11.3842	9.08475	10.3829	10.6351	8.07824
TCGA-46-3766	Tumor	2	1	471	7	12.16	0	527	10	10.5409	10.5495	10.3038	8.1914	10.3663	8.57875	11.2627	9.62583	7.07427	10.1163	9.57443	11.2064	8.55181	9.53995	11.5193	11.1144	10.8647	12.2173	10.4126	11.3098	10.7292	8.98065	9.98014	10.3983	10.4811	10.8042	9.15026	8.84197	10.2846	9.62348	9.70467	10.3705	8.87	10.3014	10.4876	11.4404	9.28278	10.6471	10.632	8.44937
TCGA-85-8048	Tumor	3	1	472	7	25.13	0	523	10	10.9901	11.3025	10.3412	8.43497	10.6522	8.49304	11.0693	10.7209	7.31843	9.81352	8.59412	11.849	8.34198	9.76339	11.3888	10.3291	11.5133	12.2454	10.2652	11.2034	11.0365	9.37106	10.1114	10.2066	10.0305	10.9977	8.05795	8.39411	10.6659	9.57408	9.39196	10.1745	8.42784	9.64663	9.24831	10.8058	9.21558	10.8186	10.5688	9.12594
TCGA-56-A4ZJ	Tumor	2	1	473	7	21.02	0	524	10	9.97237	10.5613	10.1661	7.76987	10.7081	8.67959	10.416	10.6883	6.9843	9.72984	8.4462	11.0864	8.64939	9.40567	11.3383	10.8935	10.7876	12.2204	10.0704	10.4968	10.9246	9.12873	10.3414	10.1488	10.2954	10.4999	8.59372	8.92489	10.8904	9.86166	9.01739	9.95298	8.5271	9.83165	9.82729	11.0489	9.04574	11.1585	10.6406	8.70299
TCGA-98-A53C	Tumor	2	1	474	7	27	0	279	6	9.48526	10.4659	9.70352	7.97908	10.4263	8.01948	10.1579	9.42035	7.3357	9.67067	8.64367	10.7638	8.38583	9.4571	10.927	10.236	10.4804	11.9499	9.7175	10.067	10.0437	8.94718	9.53814	10.0108	10.0779	10.519	8.93456	8.88585	10.0384	9.06125	9.30631	9.71011	8.46404	9.76859	9.46395	11.2088	8.62459	10.6275	10.1175	7.8143
TCGA-98-A53H	Tumor	2	1	475	7	20.3	0	263	6	9.88208	10.5933	9.74864	8.09264	10.3154	8.62622	10.6303	9.7065	7.49939	9.90411	8.75308	11.197	8.77363	9.51227	11.1303	10.5137	10.2067	11.9876	10.0112	10.1875	9.90027	9.24718	10.0071	10.0251	10.2277	10.4359	8.85817	8.97163	9.93353	9.41008	9.11383	9.68496	8.50526	10.0392	9.40569	11.0265	8.76544	10.8842	9.9213	7.50595
TCGA-98-A53D	Tumor	1	1	476	7	21.19	1	299	6	9.62643	10.4597	9.42977	7.79575	10.3769	7.86	9.97485	9.45872	7.48634	9.47031	8.55251	11.097	8.23015	9.41661	11.0264	10.5953	10.8876	12.1805	10.0331	9.73404	10.2968	9.25531	9.71927	10.0577	10.1093	10.3945	9.06593	8.7152	10.0144	9.37218	9.34998	9.56534	8.31337	9.80196	9.42573	11.3491	8.57456	10.792	10.0231	7.89839
TCGA-56-8623	Tumor	1	1	477	7	22.73	1	304	6	9.78912	10.6347	9.88273	8.15725	10.5517	8.47784	10.7043	9.44377	7.256	9.61429	9.57098	10.8338	9.16949	9.7105	11.5372	10.7585	10.693	12.2024	10.019	9.92541	10.1699	9.25969	9.97577	10.4625	10.2462	10.4886	9.40546	9.19779	10.4213	9.43156	9.26275	10.4312	9.15802	10.1036	9.8144	11.6027	9.12976	11.1143	10.1731	7.98239
TCGA-85-A4PA	Tumor	2	1	478	7	24.34	0	443	9	10.0044	10.5005	9.60248	8.03683	10.7405	8.08265	10.1159	9.90927	7.50634	10.1143	9.19294	10.5799	9.27418	9.97798	10.8048	10.5333	10.2437	12.8069	10.3839	9.86188	10.7495	9.68104	10.0505	10.5487	10.1607	10.184	9.3598	9.09646	10.1217	9.34734	9.50711	9.92781	8.26331	10.2129	9.36846	11.5118	9.08149	11.2744	10.0381	8.50686
TCGA-90-A4ED	Tumor	2	1	479	7	20.2	0	442	9	9.85436	10.9529	9.79945	7.64629	10.5945	8.95051	10.2162	9.66463	7.1454	10.2886	8.31489	10.1512	9.06667	9.65641	10.814	10.1261	11.5254	12.3871	9.80225	9.44253	11.4065	9.68193	10.399	10.318	9.39764	10.3585	9.13035	9.01137	9.57593	9.35766	9.09734	9.44133	9.31654	10.3425	9.51248	11.0969	8.19805	11.1705	10.299	9.3308
TCGA-56-7731	Normal	N/A	N/A	N/A	N/A	N/A	N/A	264	6
TCGA-56-7730	Normal	N/A	N/A	N/A	N/A	N/A	N/A	265	6
TCGA-60-2709	Normal	N/A	N/A	N/A	N/A	N/A	N/A	266	6
TCGA-77-7335	Normal	N/A	N/A	N/A	N/A	N/A	N/A	267	6
TCGA-39-5040	Normal	N/A	N/A	N/A	N/A	N/A	N/A	268	6
TCGA-56-7580	Normal	N/A	N/A	N/A	N/A	N/A	N/A	269	6
TCGA-22-5472	Normal	N/A	N/A	N/A	N/A	N/A	N/A	270	6
TCGA-22-5483	Normal	N/A	N/A	N/A	N/A	N/A	N/A	271	6
TCGA-43-5670	Normal	N/A	N/A	N/A	N/A	N/A	N/A	272	6
TCGA-51-4081	Normal	N/A	N/A	N/A	N/A	N/A	N/A	273	6
TCGA-77-7138	Normal	N/A	N/A	N/A	N/A	N/A	N/A	274	6
TCGA-90-7767	Normal	N/A	N/A	N/A	N/A	N/A	N/A	275	6
TCGA-56-8083	Normal	N/A	N/A	N/A	N/A	N/A	N/A	276	6
TCGA-56-7823	Normal	N/A	N/A	N/A	N/A	N/A	N/A	277	6
TCGA-77-8008	Normal	N/A	N/A	N/A	N/A	N/A	N/A	278	6
TCGA-22-4609	Normal	N/A	N/A	N/A	N/A	N/A	N/A	280	6
TCGA-33-6737	Normal	N/A	N/A	N/A	N/A	N/A	N/A	281	6
TCGA-34-8454	Normal	N/A	N/A	N/A	N/A	N/A	N/A	282	6
TCGA-22-5478	Normal	N/A	N/A	N/A	N/A	N/A	N/A	283	6
TCGA-51-4079	Normal	N/A	N/A	N/A	N/A	N/A	N/A	284	6
TCGA-77-7142	Normal	N/A	N/A	N/A	N/A	N/A	N/A	285	6
TCGA-22-5482	Normal	N/A	N/A	N/A	N/A	N/A	N/A	286	6
TCGA-92-7340	Normal	N/A	N/A	N/A	N/A	N/A	N/A	287	6
TCGA-22-5471	Normal	N/A	N/A	N/A	N/A	N/A	N/A	288	6
TCGA-56-8201	Normal	N/A	N/A	N/A	N/A	N/A	N/A	289	6
TCGA-43-6773	Normal	N/A	N/A	N/A	N/A	N/A	N/A	290	6
TCGA-43-6771	Normal	N/A	N/A	N/A	N/A	N/A	N/A	291	6
TCGA-56-8082	Normal	N/A	N/A	N/A	N/A	N/A	N/A	292	6
TCGA-43-6647	Normal	N/A	N/A	N/A	N/A	N/A	N/A	293	6
TCGA-43-3394	Normal	N/A	N/A	N/A	N/A	N/A	N/A	294	6
TCGA-56-7582	Normal	N/A	N/A	N/A	N/A	N/A	N/A	295	6
TCGA-77-7337	Normal	N/A	N/A	N/A	N/A	N/A	N/A	296	6
TCGA-90-6837	Normal	N/A	N/A	N/A	N/A	N/A	N/A	297	6
TCGA-34-7107	Normal	N/A	N/A	N/A	N/A	N/A	N/A	298	6
TCGA-56-7222	Normal	N/A	N/A	N/A	N/A	N/A	N/A	300	6
TCGA-43-7657	Normal	N/A	N/A	N/A	N/A	N/A	N/A	301	6
TCGA-43-7658	Normal	N/A	N/A	N/A	N/A	N/A	N/A	302	6
TCGA-77-7338	Normal	N/A	N/A	N/A	N/A	N/A	N/A	303	6
TCGA-58-8386	Normal	N/A	N/A	N/A	N/A	N/A	N/A	305	6
TCGA-22-5489	Normal	N/A	N/A	N/A	N/A	N/A	N/A	306	6
TCGA-56-7579	Normal	N/A	N/A	N/A	N/A	N/A	N/A	307	6
TCGA-22-5481	Normal	N/A	N/A	N/A	N/A	N/A	N/A	308	6
TCGA-22-5491	Normal	N/A	N/A	N/A	N/A	N/A	N/A	309	6
TCGA-56-8309	Normal	N/A	N/A	N/A	N/A	N/A	N/A	310	6
TCGA-56-8623	Normal	N/A	N/A	N/A	N/A	N/A	N/A	311	6
TCGA-85-7710	Normal	N/A	N/A	N/A	N/A	N/A	N/A	312	6
TCGA-77-8007	Normal	N/A	N/A	N/A	N/A	N/A	N/A	388	8
TCGA-22-4593	Normal	N/A	N/A	N/A	N/A	N/A	N/A	389	8
[truncated: 78 more columns]

## Sheet: TS8-univariate analysis
Supplemental Table 8 Univariate analysis
	OCSCC
		Variable	p-value
		OXPHOG	0.033
		Age	0.014
		Margin status	0.022
		T-classification	0
		N-classification	0
		Neck dissection	0.06
		Perineural invasion	0.005
		Extra nodal extension	0
	LUSC
		Variable	p-value
		OXPHOG	0.046
		Gender	0.308
		Margin status	0.034
		Tobacco exposure (pack-years)	0.94
		T-classification	0.002
		N-classification	0.08
		Radiation (yes/no)	0.744
		Overall stage	0.003

## Sheet: TS9-multivariate analysis
Supplemental Table 9 Multivariate analysis
OCSCC		p-value	Exp(B)	95.0% CI for Exp(B)
				Lower	Upper
	Margin status	0.134	1.601	0.865	2.964
	T-classification	0.07	1.284	0.98	1.683
	N-classification	0.267	1.111	0.923	1.337
	Perineural invasion	0.062	1.635	0.975	2.742
	Extra nodal extension	0.002	2.403	1.388	4.16
	OXPHOG (cluster 1 vs others)	0.066	3.02	0.931	9.794
LUSC		p-value	Exp(B)	95.0% CI for Exp(B)
				Lower	Upper
	Overall stage	0.002	1.341	1.115	1.612
	Margin status	0.028	2.396	1.097	5.231
	OXPHOG	0.05	0.487	0.237	1.001

## Sheet: TS10- OPSCC 118 OXPHOG
Supplemental table 10. RNA expression of the 118 OXPHOG gene list in OPSCC
Patient barcode	sample type	anatomic_neoplasm_subdivision	site	HPV status	OPSCC tumors only heatmap display order	OPSCC tumors only Oxphos_glycolysis 118 gene cluster	Combined OCSCC & OPSCC 118 gene cluster	HPV+ only OPSCC heatmap display order	HPV+ only OPSCC heatmap cluster		Overall Survival (Months)	Overall Survival Status	ACTN3	AK2	ALDOA	ALDOB	ALDOC	APOC3	ARNT	ATP5C1	ATP5D	ATP7A	C1orf177	CHCHD10	COQ7	COQ9	COX10	COX15	COX4I1	COX4I2	COX5A	COX8A	COX8C	CYCS	DLD	DNAJC15	ENO1	ENO2	ENO3	ENTPD5	FXN	GADD45GIP1	GAPDHS	GAPDH	GBAS	GCK	GPD1	GPI	HIF1A
TCGA-MZ-A7D7	Primary tumor	base of tongue	OP	negative	1	1	2	#N/A	#N/A		17.97	0	0.718964	12.1002	14.5211	4.52129	10.0363	3.65854	9.53016	12.7254	9.79539	7.98999	6.29498	9.82548	8.10616	10.1966	9.26524	10.5478	13.0124	2.89916	11.476	12.6357	0.718964	13.1252	11.8901	10.6782	15.8362	8.33407	6.33015	7.63229	7.58172	11.209	2.08066	16.1426	11.8798	1.55483	2.46519	12.6407	12.6578
TCGA-CN-A6UY	Primary tumor	base of tongue	OP	positive	2	1	2	1	1		23.42	0	0	12.7557	15.6206	5.73797	9.2214	0	9.16986	12.5161	12.2834	6.88777	2.70326	11.2493	9.29161	9.96961	8.87353	9.75536	13.5011	6.21565	11.1673	12.907	0	12.1028	11.0862	10.4221	16.3514	10.9629	6.86748	5.47307	7.84062	11.088	0	17.0707	10.6291	7.2947	4.22038	13.2318	9.64744
TCGA-IQ-A61I	Primary tumor	oropharynx	OP	positive	3	1	2	2	1		0.07	1	0	12.7038	15.3941	8.41208	10.2362	0	9.52912	12.2792	10.7276	8.97636	2.83178	11.3605	9.61124	10.6462	8.77083	9.91523	13.3282	5.82051	12.2192	12.9095	0	12.5283	11.0829	9.839	16.1189	11.5152	5.16868	5.81189	8.57473	10.6758	0	16.3073	10.0974	6.04722	2.64277	13.2927	10.0759
TCGA-TN-A7HI	Primary tumor	tonsil	OP	positive	4	1	1	3	1		13.53	0	0.940881	11.6387	15.1126	1.91035	8.40699	0	8.69963	12.2521	12.5289	7.64793	0.940881	10.3045	8.69002	9.82181	7.89647	10.1532	13.8086	6.10967	12.0435	13.1517	0	11.3761	9.56932	8.44936	14.9977	11.6257	7.94034	5.44469	8.58683	12.4742	0	17.3928	9.94941	7.12793	4.46937	13.7137	10.4415
TCGA-HD-A634	Primary tumor	tonsil	OP	positive	5	1	2	4	1		4.27	1	1.60942	11.8964	14.4705	1.34398	5.18526	2.48939	9.34481	12.2598	11.1093	8.11588	0.597221	10.1786	9.02939	10.7868	8.38293	10.6466	13.4554	5.6505	11.9464	12.4854	0	12.926	10.7771	10.5517	14.9308	11.6473	13.1512	5.83354	9.84304	10.8313	1.36132	16.4511	10.9404	8.08078	5.18526	12.8653	10.8068
TCGA-CN-A6V7	Primary tumor	tonsil	OP	positive	6	2	2	5	1		19.51	0	0.434775	12.0287	15.8775	2.17549	10.8905	0	9.84618	12.8988	12.1606	7.05803	3.12734	11.7217	9.15599	11.7035	9.66052	10.108	13.9117	2.72853	12.3068	12.786	0.768502	12.6799	11.6065	8.45379	16.1405	11.1912	6.8406	7.67901	8.43925	10.8865	0.522257	16.8871	10.4648	3.06807	2.38427	14.6851	11.9559
TCGA-P3-A5Q6	Primary tumor	tonsil	OP	negative	7	2	2	#N/A	#N/A		15.77	1	1.98605	11.2754	15.4186	0.990737	10.6293	0	9.25286	11.6218	11.2829	7.2989	2.56944	9.93849	7.70597	11.3112	8.186	9.83179	13.8117	5.13164	11.0902	12.3813	1.57255	12.2701	10.8194	10.1254	16.3994	11.3008	5.1717	7.2009	7.71616	11.1832	0	17.7736	12.302	3.50656	3.56789	13.7996	12.26
TCGA-BB-A6UM	Primary tumor	tonsil	OP	positive	8	2	2	6	2		12.91	0	0.451435	11.7339	15.5581	0.794769	10.6713	0	9.88336	11.9402	10.7847	7.45845	4.07022	9.39124	9.12405	10.6537	8.72874	10.149	12.8977	4.63696	11.1956	12.3456	0	11.7396	10.7513	8.3115	15.5742	10.0616	5.95391	6.01576	6.9551	9.93626	0.819014	16.5141	9.55943	2.70286	3.06141	12.1298	10.6428
TCGA-P3-A5Q5	Primary tumor	tonsil	OP	positive	9	2	2	7	2		29.89	0	0.908275	12.0913	14.7374	0.908275	8.70254	0	9.9729	11.8874	10.6785	7.95571	4.37352	9.58946	8.42923	10.5358	8.67341	9.94533	13.388	4.06889	11.9078	11.8405	0.524465	11.6765	10.6113	9.1438	15.5283	9.45534	6.17036	6.6503	6.95642	10.3698	0.908275	15.8722	9.78136	5.64678	4.46227	13.0356	10.9404
TCGA-MZ-A6I9	Primary tumor	base of tongue	OP	positive	10	2	2	8	2		16.06	1	2.21288	11.328	15.2578	0.932817	9.391	0	9.53319	11.9707	11.7108	7.7608	6.64503	10.5988	9.04375	10.7439	8.74836	9.56415	13.7132	5.52342	11.5231	12.504	0	11.8146	10.8365	9.5499	15.8615	8.98155	6.48587	5.95321	7.3267	11.0602	0	16.4243	10.1714	2.47119	4.07959	13.0294	10.4762
TCGA-CN-A6V1	Primary tumor	tonsil	OP	negative	11	2	2	#N/A	#N/A		19.81	0	0	11.7453	15.5641	3.40969	10.179	0	9.3314	12.1493	11.8783	7.25388	4.46333	11.2252	8.49753	10.4617	8.45858	10.1115	13.9197	5.63627	12.0303	12.3858	0	11.6238	10.5718	10.5826	15.5443	9.86485	6.87934	5.67314	7.87689	11.0955	0	16.4478	9.55328	5.67076	4.25179	12.9976	9.73743
TCGA-H7-A76A	Primary tumor	tonsil	OP	positive	12	2	2	10	2		20.93	0	2.07851	12.0543	15.3096	2.28348	10.4757	0	9.88107	11.4141	10.9231	7.42507	4.34642	9.17343	8.55056	10.1657	8.49235	9.64989	12.9613	6.30404	10.9483	11.8868	0	11.0783	10.0003	8.41543	15.8444	10.8352	6.49145	5.16306	7.25281	10.6186	1.55297	16.2877	9.49034	6.72919	3.50028	13.3369	10.8644
TCGA-MZ-A5BI	Primary tumor	tonsil	OP	positive	13	2	2	11	2		7.13	1	2.25248	11.6984	14.6552	3.68176	9.44832	0	9.18991	11.8993	11.2069	7.15437	5.44263	10.0098	9.08523	9.70414	8.64805	9.08538	12.7884	6.47038	11.2836	11.912	0	11.3961	10.3304	8.60684	15.8525	10.2163	6.89879	5.83741	8.16019	11.1418	1.93093	16.3359	9.80647	4.59262	3.61999	12.8485	11.2361
TCGA-KU-A6H7	Primary tumor	tonsil	OP	positive	14	2	2	9	2		19.25	0	1.14744	12.347	14.6978	0.490673	8.40266	0	9.3875	12.3685	11.4779	7.5711	3.52752	9.67883	8.04156	9.74978	8.72201	9.03294	12.7168	4.97176	11.6834	12.4909	0.490673	12.1512	10.6327	6.71564	16.3888	9.08474	5.86081	6.27273	7.70316	10.8111	0.884871	16.8757	10.218	2.33645	2.6475	13.1326	11.4893
TCGA-CR-6472	Primary tumor	base of tongue	OP	positive	15	2	2	16	2		34.49	0	0.585443	11.8242	15.9424	3.00126	9.18756	0	11.3049	11.9995	10.5584	9.38623	0	8.74122	9.74712	10.5613	8.21818	10.4207	12.2503	5.64527	12.6176	12.2553	0	12.038	11.3491	9.31092	14.3361	9.34352	2.80859	7.73537	7.69492	10.121	0	16.8077	9.88561	1.32279	2.46061	13.0954	12.4547
TCGA-BA-A4IF	Primary tumor	oropharynx	OP	negative	16	3	3	#N/A	#N/A		29.4	0	2.09562	11.3906	15.8565	1.26496	11.8297	0	9.51857	11.8514	10.2297	7.90131	5.93868	9.49165	9.22018	10.8518	9.50378	10.3948	13.0547	3.3055	10.2364	11.5992	0	12.2535	11.3258	9.70232	16.1367	10.544	7.10409	7.66976	7.81405	10.6086	1.09532	17.4114	9.98531	3.08468	4.81395	13.6112	13.1538
TCGA-CR-5247	Primary tumor	tonsil	OP	negative	17	3	4	#N/A	#N/A		11.76	0	1.36356	11.3821	16.3407	2.22364	11.4063	0	10.212	11.8338	10.8025	8.05142	3.45461	7.7997	8.62119	10.4207	9.13869	9.89175	12.7959	4.70986	10.4339	11.5028	0	11.3311	12.7071	9.1666	15.7693	11.5209	4.10902	6.72995	6.91986	10.0903	0.608242	17.3601	9.386	3.30954	2.22364	13.7972	12.4055
TCGA-BA-A4II	Primary tumor	oropharynx	OP	negative	18	3	3	#N/A	#N/A		30.16	0	2.32605	12.407	15.5204	2.56225	10.0202	0	10.0387	11.9539	10.7045	8.74847	5.93579	9.0583	8.42063	10.069	8.04282	9.53886	12.4755	4.20126	9.91553	11.0195	0	12.1611	11.2305	8.3729	15.9788	10.6064	2.56225	7.455	7.12635	10.119	1.49103	16.5816	12.1098	2.19163	3.75369	13.0874	13.6142
TCGA-CV-5439	Primary tumor	base of tongue	OP	negative	19	3	4	#N/A	#N/A		17.94	1	1.66339	11.2618	16.1857	0	10.3881	0	9.95105	11.7905	9.98847	8.89652	5.22554	9.52657	8.52258	10.4663	7.72873	10.0618	13.0153	3.20738	10.66	11.5033	0	11.7415	10.9685	7.35373	15.6964	8.86199	2.82153	6.91628	7.33836	12.023	1.45101	16.2142	10.6156	0	1.45101	13.4292	13.0733
TCGA-CN-5365	Primary tumor	tonsil	OP	negative	20	3	4	#N/A	#N/A		11.53	1	0.935158	11.6901	15.5882	0	11.1533	0	9.88211	12.0935	10.2446	8.31887	1.71378	7.48635	8.54179	10.4949	8.99936	9.73284	12.5976	4.65367	11.2383	12.201	0	12.1633	10.5305	9.29791	16.5605	10.1481	3.46377	7.01361	8.03516	11.1588	0.54201	16.5827	10.3283	0.54201	4.15977	13.7362	12.8441
TCGA-CR-7383	Primary tumor	tonsil	OP	negative	21	3	3	#N/A	#N/A		17.12	1	1.66348	11.2466	15.2795	0.784588	8.54359	0	9.88265	11.3281	11.3867	8.47346	4.7748	9.85871	7.88833	10.0747	9.09521	9.56958	12.7199	5.90431	10.9406	12.0899	0	11.5091	10.8605	10.1532	16.2684	8.17472	8.47785	6.49145	7.49351	11.0474	0.784588	16.9559	9.93524	2.08804	4.50324	12.8826	12.7646
TCGA-IQ-7630	Primary tumor	oropharynx	OP	negative	22	3	4	#N/A	#N/A		15.93	0	0.999134	11.8132	15.3136	0.414569	9.31185	0	9.83794	11.6017	10.334	7.89707	2.22098	7.01317	7.94268	9.91906	8.70211	9.30632	12.4448	3.36761	10.5123	11.6054	0	11.4842	10.7273	9.83215	16.0254	9.38263	5.07151	7.49981	7.99821	10.4535	0.736215	16.4869	9.58442	1.99866	1.58376	12.5495	13.6568
TCGA-MT-A51W	Primary tumor	tonsil	OP	negative	23	3	4	#N/A	#N/A		14.36	0	1.0234	11.2607	15.3392	0	8.69552	0	9.65365	11.6107	10.6038	8.07962	6.0791	8.1985	7.97396	9.9136	8.65359	9.66931	12.5236	4.088	10.4768	12.0302	0	11.7908	11.4531	9.50472	16.0768	8.25811	3.2895	7.19209	7.75696	10.1666	1.91361	16.542	9.25818	1.34993	2.35916	12.8261	13.139
TCGA-BA-A6DL	Primary tumor	oropharynx	OP	negative	24	3	3	#N/A	#N/A		20.47	0	2.18637	11.34	14.7672	0	10.8268	0	9.63361	12.3074	10.2215	7.56404	7.80074	9.41273	8.02631	10.3716	8.36618	10.4082	12.8648	3.79437	10.9246	11.4852	0	12.6965	11.0901	9.41179	15.5627	9.35326	4.4796	7.96729	7.9915	9.60758	2.13189	16.8267	10.4684	2.44347	5.51851	13.5342	14.4193
TCGA-QK-A8ZA	Primary tumor	oropharynx	OP	negative	25	3	3	#N/A	#N/A		12.19	1	2.44366	11.6654	14.8247	0.578601	8.68464	0	10.1029	11.2879	10.5377	9.67594	5.3562	10.588	7.71549	9.6128	8.38589	9.99775	12.7338	3.50594	11.1684	11.7088	0.578601	12.2573	11.4012	9.27189	15.6163	10.2035	4.9813	8.30925	7.33836	9.82855	1.3104	16.4818	10.3687	3.07044	4.1517	13.4045	13.5591
TCGA-F7-A61V	Primary tumor	base of tongue	OP	negative	26	3	3	#N/A	#N/A		24.93	0	3.95298	11.5455	15.3699	0.619742	10.7002	0	9.47124	11.2314	11.4265	8.03508	6.34843	7.94999	8.88947	10.5095	8.66186	9.89491	13.3511	4.45454	11.2285	12.9079	0	12.2689	10.446	9.00094	15.9011	8.83288	9.14463	6.83266	8.23072	10.4697	0.619742	16.5688	9.65817	1.05179	5.32799	13.3184	13.3495
TCGA-F7-A620	Primary tumor	base of tongue	OP	negative	27	3	3	#N/A	#N/A		17.84	0	2.78425	11.8748	14.7471	0	7.00114	0	8.97308	11.2964	10.9392	7.33074	4.25982	8.74622	8.76425	10.335	9.00787	9.77172	12.2331	4.36664	11.3573	12.3992	0	12.8099	10.8496	9.87693	15.6234	6.78705	9.29612	6.8136	7.94755	10.5137	0.316609	16.2669	9.53339	2.30039	4.29631	12.59	12.2348
TCGA-BA-A4IH	Primary tumor	tonsil	OP	positive	28	4	3	34	3		20.43	0	1.08086	11.577	13.4081	0.801986	7.29933	0	10.0617	11.7487	9.42865	8.61506	5.45131	7.85946	8.3777	9.5373	7.92271	10.1413	12.0414	5.34975	10.3566	10.7167	0	12.2211	10.0287	9.19331	14.8738	10.9222	5.79829	6.09524	8.31341	9.31535	1.72626	16.0523	10.9313	7.2224	2.79664	12.0485	11.7768
TCGA-CN-A6V6	Primary tumor	base of tongue	OP	positive	29	4	3	12	2		20.86	0	3.40328	11.8348	14.6421	1.54399	8.8219	0	9.97663	11.7313	10.4731	8.31479	6.08875	9.18059	8.90498	10.3107	8.73158	9.22578	12.6131	4.69534	11.1405	11.9314	0	11.4278	10.7409	9.15496	15.5621	8.61187	9.60648	6.94968	7.66406	9.94052	1.54399	16.186	9.76843	5.53436	5.47345	12.9515	11.5956
TCGA-DQ-7593	Primary tumor	base of tongue	OP	positive	30	4	3	35	3		40.21	0	1.51607	11.699	14.4218	2.12042	10.0261	0	10.1871	12.0097	9.9314	9.04482	4.65429	8.50817	8.77153	9.80029	8.58984	9.7432	12.6706	4.63282	10.996	11.2529	0	11.6299	11.1957	9.45816	14.9793	9.33476	6.03853	6.78821	7.86277	9.37331	0.45628	15.9316	10.4137	4.52038	4.75711	12.4647	12.2453
TCGA-QK-A6V9	Primary tumor	tonsil	OP	positive	31	4	3	17	3		27.37	0	2.24692	11.4303	15.2596	1.85707	10.3157	0	10.2849	10.7387	10.6644	9.60376	3.99882	8.88939	9.26553	10.5224	8.53596	9.17166	12.5103	3.9646	10.9401	11.3433	0.459117	11.5447	10.7038	8.72921	15.6216	11.1423	6.0809	7.23295	7.5912	10.2883	1.73734	16.4339	10.678	2.55353	4.45822	14.3965	12.1494
TCGA-CN-5374	Primary tumor	tonsil	OP	positive	32	4	3	13	2		56.9	1	1.78752	12.0312	15.5037	1.97915	10.2407	0	10.7645	11.4021	10.5534	7.68308	3.0629	10.725	8.50749	10.4177	8.62326	9.91224	12.756	4.39971	11.0731	11.6543	0	11.654	10.1804	8.09377	15.7274	11.0114	9.05567	7.73079	7.68652	9.74283	1.00036	16.3053	9.83867	2.7835	4.64567	12.5675	10.7005
TCGA-P3-A6SW	Primary tumor	tonsil	OP	positive	33	4	3	14	2		36.79	0	0.701239	11.9666	14.6546	2.42793	9.84516	0	9.97734	11.4156	11.1015	6.46961	2.85973	10.5435	8.12679	9.63865	8.32564	10.1049	12.4419	5.31486	10.8812	11.6645	0	12.1318	10.241	9.3678	15.2265	9.85397	5.14663	6.49746	8.25646	10.0101	0.723253	15.6683	9.6307	8.65397	2.72964	12.9438	11.5575
TCGA-CN-A49C	Primary tumor	tonsil	OP	positive	34	4	3	15	2		21.19	0	1.49656	11.9438	15.4879	0.934252	10.8177	0	9.85056	11.5402	10.5182	7.93459	5.46811	9.75113	8.6404	10.5775	8.6255	10.0494	12.7065	5.07855	10.5971	11.2499	0	11.5391	10.2545	8.10654	15.9721	10.3592	4.9779	6.71319	7.47334	10.1351	1.24263	16.5574	9.99341	7.41679	1.90018	12.7118	12.6583
TCGA-BB-7871	Primary tumor	base of tongue	OP	negative	35	4	3	#N/A	#N/A		24.64	0	2.60407	12.5791	14.8506	2.89427	10.3221	0	10.274	11.2663	9.54513	8.04148	3.02006	9.75023	8.04518	10.0452	7.53321	9.6622	12.758	4.41414	11.4097	11.7478	0.746141	12.5454	10.5217	7.91155	14.5393	11.1033	4.62683	6.57894	7.6227	10.7213	1.36636	16.5533	10.028	2.52138	3.34255	13.0744	12.0915
TCGA-BB-4223	Primary tumor	tonsil	OP	positive	36	4	3	36	3		105.81	0	1.59369	11.474	14.6032	1.32976	8.33718	0.589284	10.0243	11.444	10.631	8.65326	2.00978	8.08714	8.53068	10.1372	8.986	9.85822	12.5755	3.09898	10.5386	11.0017	0	11.5633	10.7936	7.17282	15.0069	10.1786	5.75427	7.29878	7.59794	9.6969	0	16.5449	10.5029	7.10041	4.22179	13.5765	11.7439
TCGA-CR-6487	Primary tumor	tonsil	OP	positive	37	4	3	20	3		7.69	0	2.65072	11.1868	14.9258	0.435095	8.59537	0	10.2438	11.8837	11.3465	8.74962	2.38513	9.65022	8.55948	9.54878	8.94259	10.1646	12.469	5.20566	11.3899	11.5746	0.435095	12.0978	10.8362	7.49033	15.2945	8.98128	6.69249	8.29287	8.40326	9.99586	0.768925	16.6095	10.0818	2.28448	3.12826	13.7202	11.855
TCGA-CR-6467	Primary tumor	tonsil	OP	positive	38	4	3	23	3		58.38	0	1.04222	11.4565	14.7602	3.72061	9.63724	0	9.78315	11.8474	11.6618	7.98979	1.04222	9.63195	9.14581	9.77095	9.87268	10.2117	12.2035	4.55533	11.3837	11.962	0	12.1208	11.2402	6.86386	15.3	11.0738	6.73348	6.51204	8.66611	10.2745	0.854235	16.5413	9.80766	6.07632	3.43288	13.8325	11.2804
TCGA-CR-5248	Primary tumor	tonsil	OP	positive	39	4	3	21	3		54.63	0	1.56272	11.5503	15.1738	1.7835	9.34916	0	10.2646	11.565	10.673	8.88542	3.61306	9.51536	8.36319	9.45237	8.84461	10.076	12.7605	4.6117	11.1216	12.1254	0	11.2876	10.4984	8.84614	16.1993	10.5729	4.58258	7.42603	8.05408	9.8507	0	16.4003	9.33941	6.40982	3.36203	13.3884	12.108
TCGA-CR-6481	Primary tumor	tonsil	OP	positive	40	4	3	22	3		10.22	0	1.62227	11.5819	15.9427	2.04187	10.6082	0	10.3612	11.2664	10.2515	8.75126	1.9151	9.65853	8.39972	9.16488	9.21284	10.0848	12.0582	5.90431	10.7889	11.0825	0	11.5884	10.4933	8.86175	15.8853	9.02989	3.51005	7.82412	7.69676	9.50397	0.429107	16.571	9.66223	5.52468	2.9226	13.8948	12.3585
TCGA-DQ-7590	Primary tumor	tonsil	OP	positive	41	4	3	18	3		46.42	0	1.16343	11.977	15.1871	4.80039	7.6894	0	10.0548	11.1802	10.1486	8.58703	0.869161	9.3144	9.0019	9.57346	8.84995	9.44226	12.1674	4.8632	10.8499	11.1372	0.869161	11.9754	10.7286	7.779	15.62	10.6146	6.97521	6.43099	7.59695	9.75003	0	16.3244	10.2012	4.77882	5.01843	13.3521	11.404
TCGA-BB-7861	Primary tumor	base of tongue	OP	positive	42	4	4	19	3		22.4	0	1.54355	11.5052	14.8038	3.44555	9.52622	0	9.81144	12.1441	9.97365	9.61169	1.37623	8.16805	8.48062	9.35607	8.67228	9.37272	11.5735	4.00014	11.2261	11.1606	0	11.754	11.1242	7.85853	15.5537	10.4535	5.34265	7.58544	7.7386	9.37976	1.38863	16.9337	9.75074	6.44592	2.68394	13.9436	13.3962
TCGA-DQ-7591	Primary tumor	base of tongue	OP	positive	43	4	3	24	3		20.43	0	2.92571	12.0586	14.4086	5.48064	10.1714	1.33497	10.314	11.8228	9.6188	10.149	2.18682	9.33342	9.02447	9.39888	7.82896	9.93429	12.2466	5.08715	10.414	11.81	0	11.9546	10.8379	9.59721	16.0889	11.7498	5.08715	6.98263	7.89505	9.84823	1.33497	19.6824	10.8711	3.34147	4.72131	13.6672	12.6966
TCGA-BA-6871	Primary tumor	base of tongue	OP	negative	44	4	3	#N/A	#N/A		3.55	1	0.974236	11.4628	14.8822	1.55056	11.3559	0	10.1685	12.0714	10.7182	7.84712	2.28051	8.82978	8.27913	10.7484	9.01782	10.1081	13.1334	6.71672	12.2049	11.6925	0	12.1009	11.0823	9.60989	15.6801	12.2801	6.80649	6.73708	8.35618	10.6296	1.50711	19.2034	10.4516	4.38789	6.132	13.337	12.1121
TCGA-BA-4077	Primary tumor	base of tongue	OP	positive	45	5	4	25	3		37.25	1	1.76816	11.4106	15.5074	0	9.95469	0	9.93851	11.5644	9.78171	8.64884	1.95881	8.86676	7.98668	9.79895	8.22111	9.69355	12.1521	2.41443	10.9048	11.6363	0	10.9689	10.4402	8.65057	16.6297	10.2463	5.6324	7.61552	6.80947	9.58422	0.590051	16.33	10.4922	6.03309	2.41443	13.3057	13.374
TCGA-CN-A498	Primary tumor	base of tongue	OP	negative	46	5	4	#N/A	#N/A		25.39	1	1.53749	11.2428	15.3371	1.27929	10.7223	0	10.5015	11.4957	10.4523	8.77389	3.63433	9.09954	8.57047	9.96654	8.54129	9.87896	12.3443	2.9374	10.3228	12.2418	0	11.7765	10.9166	8.80798	15.848	11.4785	4.21741	7.39581	7.35912	9.44797	0.651591	16.2283	10.4723	0.561399	2.26481	13.687	13.04
TCGA-RS-A6TP	Primary tumor	tonsil	OP	positive	47	5	4	26	3		16.95	0	1.46749	11.5348	15.386	1.46749	9.98252	0	10.1009	10.9881	10.3019	7.31821	2.17973	9.23598	8.24957	9.81072	8.21285	9.27168	12.2655	3.42082	10.5968	11.5551	0.372061	11.0868	10.0425	8.89802	15.5242	10.8587	3.70745	7.29112	7.50272	10.0259	1.8029	15.3185	9.32471	3.11268	3.38062	13.4695	11.621
TCGA-CR-6478	Primary tumor	tonsil	OP	negative	48	5	4	#N/A	#N/A		6.01	1	1.64906	12.2669	15.81	0.384271	10.8498	0	10.2504	11.2231	9.71624	8.62455	2.55653	8.38745	8.32429	9.97611	8.89532	10.2892	12.0522	4.20127	10.3806	11.4723	0.384271	11.9126	11.8363	6.93619	16.6848	10.2041	3.75621	7.74194	7.70195	9.74372	0.687419	16.8806	10.3387	0.687419	2.6295	13.544	13.0101
TCGA-CN-A499	Primary tumor	tonsil	OP	positive	49	5	4	27	3		23.55	0	2.26132	11.9122	15.063	0.507516	7.34026	0	9.90895	11.6976	9.05238	8.48245	4.82797	8.86812	8.23443	9.47018	8.6837	9.18507	11.6129	4.15893	9.99193	11.1209	0	11.9763	10.8913	8.64928	16.3163	9.12608	4.4919	7.87787	8.41989	9.56958	1.51984	16.4142	10.3211	6.8327	2.38292	12.7458	13.1668
TCGA-BA-A4IG	Primary tumor	base of tongue	OP	positive	50	5	3	28	3		28.09	0	1.97955	11.724	15.4369	0	9.0556	0	10.2201	12.1112	10.4617	8.63652	4.34653	9.53192	8.46171	10.6304	8.85927	9.57662	12.7954	3.02661	10.4881	11.907	0.506399	11.9034	10.8988	9.02682	16.0992	10.1519	5.21586	7.78083	8.00381	10.0312	0.88049	17.0306	9.84392	3.16831	1.81685	13.7692	13.2458
TCGA-CR-7385	Primary tumor	tonsil	OP	positive	51	5	3	29	3		32.75	0	1.60857	11.4184	15.3736	2.83766	9.84207	0	10.2296	11.5119	9.94064	8.68745	3.57662	9.63702	8.69936	10.5467	8.87966	10.2501	12.4794	4.17627	11.068	11.6781	0.751207	11.9629	10.4909	8.75517	15.6279	9.5331	4.95698	7.90925	7.03126	9.56077	0	16.2399	9.55946	5.04916	2.35024	13.0889	12.2393
TCGA-DQ-7596	Primary tumor	tonsil	OP	positive	52	5	3	30	3		41.56	0	0.924632	11.6048	15.1456	2.45707	7.89195	0.377846	10.4476	11.7838	9.48617	9.39736	5.59411	8.28299	8.96608	10.1739	8.71377	10.1708	12.1412	3.73068	10.8625	11.4351	0	11.8105	11.0055	8.9007	15.7759	9.89829	4.55183	8.21422	7.68713	9.16278	0.377846	16.09	9.8125	2.37618	3.08491	12.6686	12.1745
TCGA-DQ-7594	Primary tumor	base of tongue	OP	positive	53	5	3	31	3		40.01	0	0.994942	11.2945	14.809	1.21667	9.37366	0	10.135	11.5895	8.97769	8.75814	3.31287	8.13972	8.78004	9.97199	8.65055	10.208	12.0641	3.72766	10.8085	10.4623	0.412511	11.5173	10.8598	9.70991	15.3819	9.39296	8.80374	8.14195	7.3059	9.19208	0.73292	15.5694	10.181	5.23813	5.13318	12.781	12.2611
TCGA-CR-7404	Primary tumor	tonsil	OP	positive	54	5	4	32	3		48.36	0	1.36871	11.2494	15.3407	1.36871	9.85252	0	10.6779	10.9287	9.55096	8.45414	3.15575	8.39162	8.26078	10.0981	8.87465	9.84707	12.129	4.85051	10.6706	11.2671	0	11.1354	10.7323	7.32079	15.8681	9.91012	4.91247	7.7573	7.81625	9.75231	2.02836	15.8667	9.86628	7.47246	4.73525	13.8363	11.9589
TCGA-T2-A6X0	Primary tumor	tonsil	OP	positive	55	5	3	33	3		7.1	0	0.393746	10.6842	15.2829	2.25248	10.8027	0.393746	10.4548	11.5223	10.0637	8.2587	2.51256	9.64464	8.02324	9.67042	8.55553	9.26296	12.2677	4.28624	11.4787	11.5355	0.702658	11.9559	10.6853	8.29518	14.6979	11.2701	5.74712	6.95966	7.8941	9.73983	1.37334	15.8827	9.93557	8.2243	2.58976	13.8416	13.7573
TCGA-CR-6470	Primary tumor	tonsil	OP	positive	56	5	5	42	3		49.97	0	2.53665	11.2053	14.1323	2.44175	8.17379	0	10.5039	11.2337	9.99674	8.81681	1.68549	8.80256	7.78419	9.00388	8.6317	9.31872	12.2359	6.22656	10.818	11.2556	0	11.413	10.8764	9.62988	14.699	8.94778	5.7601	6.68685	7.77692	9.48046	0	16.2357	10.4512	3.2474	4.53386	13.1702	11.7322
TCGA-CV-6943	Primary tumor	base of tongue	OP	negative	57	5	4	#N/A	#N/A		19.78	1	2.16453	11.1362	14.7043	0	7.63137	0	10.1668	10.9054	10.0267	8.78927	5.00146	8.22845	8.06236	9.70576	8.52606	9.4377	11.9065	4.97265	10.1424	11.1875	0	10.8406	9.89661	9.41122	15.4444	8.94939	5.35398	7.63183	6.84941	9.36762	0.396927	15.8635	9.75099	2.35516	3.66861	12.8269	12.5143
TCGA-CV-6950	Primary tumor	base of tongue	OP	negative	58	5	5	#N/A	#N/A		15.08	1	3.97323	10.8414	14.6467	0	5.73239	0.636822	10.0071	10.7085	9.76263	7.89457	2.20386	8.30472	7.6771	9.65998	8.86173	9.65681	11.604	3.72342	9.74221	11.4949	0.353323	11.3749	10.6499	8.81716	16.0974	10.2721	9.24817	7.31242	7.25789	9.68208	0	16.5366	10.985	1.25538	5.05252	13.4054	12.497
TCGA-CR-6477	Primary tumor	base of tongue	OP	negative	59	5	4	#N/A	#N/A		16.89	0	1.58852	11.5471	15.6288	0	7.04313	0	10.9118	11.3044	9.77584	8.66426	5.45808	8.79259	7.80881	10.0798	8.1002	9.62014	12.4009	5.97335	10.8234	11.4745	0	11.7555	10.4974	9.08376	16.7321	9.99431	5.58417	7.85662	7.10334	9.1996	0.461948	16.6899	10.6822	2.32622	3.29759	13.4259	14.1834
TCGA-HD-7753	Primary tumor	oropharynx	OP	negative	60	5	5	#N/A	#N/A		28.45	0	2.01935	10.4742	13.9371	1.01293	10.0619	0	10.2677	11.6538	9.86961	8.41796	1.23714	6.48486	7.62302	9.99003	8.56739	9.95146	12.1199	4.64917	10.4748	11.6893	0	11.5259	10.9043	8.88053	15.8084	10.1533	5.67865	8.39647	7.0142	10.0828	0.859493	16.0228	10.5816	1.23714	2.96099	11.3737	14.774
TCGA-IQ-A61O	Primary tumor	oropharynx	OP	negative	61	5	5	#N/A	#N/A		13.83	1	1.44514	11.0678	14.7644	1.1034	9.96948	0	10.5501	11.2746	10.096	9.11535	0	8.00316	8.09995	9.83897	8.31032	9.69603	12.5693	5.14802	10.2685	13.9406	1.1034	11.1183	10.3784	9.88788	16.0036	12.2949	6.12753	7.04329	7.45603	10.1356	0	16.5089	10.22	3.08165	0.65471	12.7034	12.8853
TCGA-BA-5559	Primary tumor	tonsil	OP	positive	62	5	5	50	3		68.43	1	6.81606	11.1217	14.8149	2.60623	8.48302	0	10.4178	10.8423	10.172	9.7018	1.09146	8.62616	8.84152	9.32757	8.60327	9.6851	11.5632	4.25509	10.4107	11.1973	0	10.6117	10.4253	9.1708	15.0544	10.8918	11.4323	6.81805	8.24564	9.45276	0.646624	16.6085	9.87642	5.0788	7.179	13.0915	11.6778
TCGA-HD-8314	Primary tumor	base of tongue	OP	positive	63	5	5	51	3		22.01	0	7.83262	11.0975	14.7228	2.24166	9.60814	0	10.6253	11.1215	10.4524	9.04995	2.77829	9.53853	8.03079	9.67266	8.47068	9.69771	12.4991	4.21577	11.0767	11.4728	0	11.4325	10.618	9.39064	13.8634	10.6685	12.2615	7.79681	7.22537	9.43462	1.17805	16.0125	10.2881	0.616169	8.60703	12.6071	12.2418
TCGA-HD-8224	Primary tumor	base of tongue	OP	negative	64	5	5	#N/A	#N/A		14.65	1	1.12519	10.753	14.8892	2.36028	8.25637	0	10.7104	11.7761	10.5082	8.92287	3.21246	8.69306	8.57512	9.9161	8.95414	9.66465	11.1264	3.80681	10.5672	11.0936	0	11.2039	11.2785	7.45325	15.615	8.43688	12.9748	6.7908	6.67248	8.90165	1.12519	15.3332	11.1784	5.75916	7.75096	12.2624	11.8449
TCGA-CV-7406	Primary tumor	base of tongue	OP	positive	65	5	5	52	3		57.42	1	2.1107	11.3381	14.6611	1.99534	7.26059	0	10.7183	11.7681	10.2625	9.11358	0	9.7414	8.48963	10.777	8.24645	9.43925	12.7513	2.99454	11.2405	11.5032	0	11.1947	11.0076	8.86722	14.9152	9.3059	10.8195	6.51195	8.14014	9.43741	1.41116	17.2431	10.5251	1.58082	7.20001	13.3293	12.025
TCGA-BA-A8YP	Primary tumor	oropharynx	OP	negative	66	5	4	#N/A	#N/A		16.39	0	1.15121	10.7774	14.9315	0	9.76883	0	10.2613	11.0395	10.032	9.16913	2.9092	8.93607	8.08347	9.45586	7.86916	9.21911	12.3062	4.07664	10.438	11.3342	0	11.0888	11.2511	8.14492	15.2476	10.0521	7.3877	6.54166	6.78768	9.47332	1.39397	16.4257	9.37946	2.82883	2.5568	13.3048	11.3184
TCGA-P3-A6SX	Primary tumor	tonsil	OP	negative	67	5	4	#N/A	#N/A		46.98	1	2.06688	11.4405	15.0999	1.37568	9.45278	0	10.3081	10.6151	10.3597	7.80405	1.92262	9.43876	8.13802	9.32318	8.75629	9.65359	12.4646	4.46809	10.3836	12.1935	0	11.84	9.49325	8.41579	16.6052	10.549	9.03596	8.85707	6.45815	10.3117	0.950842	16.3911	10.767	1.13501	4.14945	13.4603	13.192
TCGA-BA-5153	Primary tumor	tonsil	OP	positive	68	5	5	45	3		57.88	1	2.73301	11.6957	14.7252	2.73301	9.62895	0	10.5523	11.3381	9.45022	9.26395	3.01087	8.49995	8.81544	9.41085	8.78189	10.1768	11.5235	4.40872	9.18565	10.9374	0	10.4212	10.4521	6.26271	15.6122	10.684	4.16553	6.40083	7.6068	8.39291	0.556503	15.605	10.1376	0.957097	3.5639	12.8155	11.5047
TCGA-CR-5243	Primary tumor	tonsil	OP	positive	69	5	5	46	3		84.17	0	2.12476	11.9011	15.1228	4.12686	11.4992	0	10.559	10.9232	10.1083	9.42709	1.74541	9.11184	8.54732	9.24647	8.92793	10.011	11.2238	5.39261	9.45085	11.2722	0.418028	11.0553	10.4094	8.95847	15.8892	10.923	5.0561	7.57829	7.45771	9.12232	1.17881	16.6343	10.4776	5.87811	3.23318	13.4758	11.3802
TCGA-CR-5249	Primary tumor	tonsil	OP	positive	70	5	5	47	3		37.84	0	1.69247	11.1416	15.5212	0.45628	10.6871	0	10.6421	10.8645	9.65541	9.05394	4.11844	8.84923	8.51259	9.95808	8.42473	9.87116	12.0939	4.81546	10.3645	11.4424	0	10.801	9.99274	8.85966	15.764	10.7244	4.73712	8.10716	7.34062	8.98782	0.45628	16.3051	9.76988	4.99449	2.87271	13.4429	12.5803
TCGA-CR-6480	Primary tumor	tonsil	OP	positive	71	5	5	48	3		11.89	0	0	11.3711	14.8156	3.10195	8.94858	0	10.6892	11.4033	10.3323	8.90557	4.77532	9.343	8.85303	10.3367	8.63099	9.08961	12.1327	4.20791	11.0684	11.6154	0	11.5185	10.684	7.13116	15.1191	7.18774	3.40117	8.31557	7.01823	9.20872	0	15.7037	9.21674	2.10373	4.80967	12.1817	12.4701
TCGA-HD-7754	Primary tumor	tonsil	OP	positive	72	5	5	49	3		25.72	0	1.05568	10.6145	14.3444	1.05568	9.07343	0	10.7272	11.0514	9.22675	9.41063	2.67661	7.77234	8.31352	9.91089	8.30123	10.0106	11.7386	4.16909	10.8922	11.0594	0	11.3331	10.8207	9.02122	14.5064	11.121	4.76334	9.08221	7.05096	8.88549	0.344488	16.1948	9.7165	1.05568	3.74471	12.8773	12.9899
TCGA-BB-4225	Primary tumor	base of tongue	OP	positive	73	5	5	39	3		4.8	0	1.28351	11.776	14.3666	3.97287	10.1137	1.05367	9.737	11.3202	10.5026	7.91439	1.48176	7.50277	8.97549	9.40744	8.80323	10.201	11.6737	5.64749	10.6811	11.3313	0	10.5402	10.4962	9.88768	15.3107	10.9175	5.55148	6.59815	7.79834	10.1001	0.442121	15.9911	9.63659	3.59885	2.58981	12.6933	11.3623
TCGA-BB-4228	Primary tumor	base of tongue	OP	positive	74	5	5	38	3		18.36	0	2.17977	12.5352	15.0484	3.434	10.0512	1.56638	10.5133	11.8301	10.3027	8.59485	0.47747	7.57947	9.05579	9.23461	8.95562	10.2562	12.8107	5.11847	11.078	11.2326	0.47747	10.96	10.3611	9.16138	14.8308	10.8382	5.25812	8.1712	7.68225	10.189	0.835601	16.3297	10.6481	7.53439	3.48544	13.3143	11.5122
TCGA-BB-7866	Primary tumor	tonsil	OP	positive	75	5	5	37	3		44.94	0	1.32447	12.3556	14.3794	2.88632	8.92533	0	10.2482	11.9714	9.91488	8.82122	3.43011	8.80796	8.44821	9.09269	7.94601	10.2365	11.5835	4.53544	10.9099	11.1468	0	12.0293	10.9998	6.91859	15.8209	9.57623	5.56257	7.46329	7.65707	9.25956	0.809167	16.197	9.94437	1.32447	2.88632	12.7945	12.6796
TCGA-CR-5250	Primary tumor	base of tongue	OP	positive	76	5	5	43	3		26.25	0	1.35885	11.9707	14.3119	4.72399	8.35084	0	10.3873	11.1802	10.1481	9.0129	1.90242	8.37654	8.63687	10.0668	8.91808	9.87595	12.3229	5.52318	10.369	11.2502	0	10.5905	10.4443	9.4594	15.2477	9.20014	5.08154	6.6841	7.75856	9.3277	0.98972	15.69	9.74503	2.40686	4.41564	12.1003	10.757
TCGA-CR-6482	Primary tumor	tonsil	OP	positive	77	5	5	44	3		11.33	0	1.39698	11.3701	14.3739	2.22506	8.43494	0	10.68	11.1724	9.98259	8.68731	1.78668	8.52566	8.40917	9.63754	8.60042	10.3906	11.992	5.09077	10.5556	10.9197	0	11.2684	10.6645	9.37013	15.6561	10.5335	9.75266	7.61403	7.75902	9.19825	1.15387	16.0575	10.365	3.31965	4.04598	12.876	11.8929
TCGA-P3-A5QE	Primary tumor	base of tongue	OP	positive	78	5	5	41	3		51.22	0	1.08604	11.4787	13.6423	2.5523	8.42876	0	9.85582	11.7321	9.64539	8.67718	2.805	7.51789	8.80582	8.78883	8.02032	9.43084	11.1551	1.52175	10.2169	10.9889	0.458697	11.1157	9.65948	9.15744	14.9254	10.7156	6.25938	6.91319	7.85291	9.18182	1.08604	15.4572	10.5497	3.31946	6.06338	11.5609	11.4995
TCGA-QK-A6IF	Primary tumor	tonsil	OP	positive	79	5	5	40	3		23.13	0	2.77587	11.3984	14.1876	2.63204	8.9921	1.20151	9.92276	10.6931	9.98422	8.06663	1.20151	8.56197	8.70363	9.14732	8.36562	9.88612	11.9255	4.52956	10.0955	10.8426	0	11.2515	10.7262	8.41864	15.11	10.2848	7.82342	6.88158	7.99493	9.1357	2.29258	16.2859	10.1117	5.06583	5.19941	12.7736	11.0491
[truncated: 81 more columns]

[truncated: 12 more sheets: TS11_ssGSEA_non-immune, TS12_DEG , TS13-OCSCC ssGSEA immune, TS14-LUSC ssGSEA immune , TS15-OCSCC immune anova , TS16-OCSCC_CTX-Treg, TS17-OCSCC CD8-Treg, TS18 LUSC immune Anova, TS19-LUSC-CTX-Treg, TS20-LUSC_CD8-Treg, TS21-OCSCC_mut_chi sq, TS22-LUSC_mut_chi sq]
